# Supplementary material for: Structure of the human frataxin-bound iron-sulfur cluster assembly complex provides insight into its activation mechanism
Source: Nat Commun. 2019 May 17;10:2210. doi: 10.1038/s41467-019-09989-y (PMC6525205; doi:10.1038/s41467-019-09989-y)
Supplement: Supplementary file 4 — Source Data [file 41467_2019_9989_MOESM4_ESM.xlsx]

## Sheet: Table 1
Table 1
BLI data	Supplied in tab Supp Fig 1
nanoDSF Data
	WT	N146K	W155R	R165C	D124A	N151A	P163G
n=1 Tm (⁰C)	66.3488	72.2959	60.1732	70.282	65.4	64.4	65.5
n=2Tm (⁰C)	66.4527	73.4633	61.1466	68.1045	66	67.7	67.18
n=3 Tm (⁰C)	66.49	71.7766	61.253	68.5083	64.6
n=4 Tm (⁰C)	66.8
n=5 Tm (⁰C)	66.15
Average Tm (⁰C)	66.4483	72.5119	60.8576	68.9649	65.3333	66.05	66.34
Stdev	0.236821	0.863885	0.595092	1.15834	0.702377	2.33345	1.18794

## Sheet: Fig 1c
SDAUF (Fig 1c, same as Supplementary Figure 7b)
Q (inverse Angstrom)	I(q)	error
0.00372	0.0348	0.0148
0.00394	0.0325	0.0182
0.00416	0.0743	0.00477
0.00439	0.089	0.00384
0.00461	0.0818	0.00348
0.00483	0.0874	0.00298
0.00505	0.0856	0.00287
0.00527	0.0856	0.00257
0.00549	0.0844	0.00246
0.00572	0.0817	0.0021
0.00594	0.0863	0.00202
0.00616	0.0824	0.00197
0.00638	0.0852	0.00179
0.0066	0.0862	0.00172
0.00682	0.0838	0.00159
0.00705	0.0834	0.00154
0.00727	0.0882	0.00145
0.00749	0.0811	0.00133
0.00771	0.0796	0.00131
0.00793	0.0826	0.00125
0.00815	0.0835	0.00127
0.00837	0.0837	0.00125
0.0086	0.0828	0.0011
0.00882	0.083	0.00106
0.00904	0.0841	0.00103
0.00926	0.0819	0.000976
0.00948	0.0802	0.00092
0.0097	0.0815	0.000873
0.00993	0.0818	0.000877
0.0101	0.0799	0.000842
0.0104	0.0789	0.000785
0.0106	0.0791	0.000771
0.0108	0.0807	0.000773
0.011	0.0795	0.000771
0.0113	0.0784	0.000726
0.0115	0.0795	0.000705
0.0117	0.078	0.000714
0.0119	0.0782	0.000695
0.0121	0.0783	0.000691
0.0124	0.0777	0.000672
0.0126	0.0784	0.000652
0.0128	0.0774	0.000672
0.013	0.0779	0.000657
0.0132	0.0763	0.000616
0.0135	0.0769	0.000627
0.0137	0.0765	0.000603
0.0139	0.0751	0.000614
0.0141	0.0757	0.000586
0.0144	0.0755	0.000584
0.0146	0.0746	0.000586
0.0148	0.0756	0.000577
0.015	0.0756	0.000562
0.0152	0.0741	0.000562
0.0155	0.0737	0.000545
0.0157	0.0735	0.000555
0.0159	0.0729	0.000528
0.0161	0.0728	0.000528
0.0164	0.073	0.000522
0.0166	0.073	0.000524
0.0168	0.0732	0.000499
0.017	0.0719	0.000489
0.0172	0.072	0.000499
0.0175	0.0722	0.000505
0.0177	0.0714	0.000473
0.0179	0.0705	0.000481
0.0181	0.0715	0.000478
0.0183	0.0708	0.000478
0.0186	0.0705	0.000467
0.0188	0.0701	0.000458
0.019	0.0694	0.000462
0.0192	0.0692	0.000459
0.0195	0.0689	0.000445
0.0197	0.0683	0.000438
0.0199	0.069	0.000435
0.0201	0.068	0.000438
0.0203	0.0677	0.00043
0.0206	0.0667	0.000424
0.0208	0.0676	0.00042
0.021	0.0664	0.000422
0.0212	0.0671	0.000422
0.0214	0.0665	0.000409
0.0217	0.0658	0.000404
0.0219	0.0661	0.000416
0.0221	0.0651	0.000405
0.0223	0.0655	0.000397
0.0226	0.0648	0.000396
0.0228	0.0644	0.000388
0.023	0.0639	0.000396
0.0232	0.0628	0.000376
0.0234	0.0628	0.000377
0.0237	0.0626	0.000378
0.0239	0.0618	0.00038
0.0241	0.0623	0.000369
0.0243	0.0622	0.000368
0.0246	0.0614	0.000371
0.0248	0.0616	0.000373
0.025	0.0603	0.000356
0.0252	0.0601	0.000359
0.0254	0.0601	0.000358
0.0257	0.0598	0.000358
0.0259	0.0597	0.00035
0.0261	0.0589	0.000345
0.0263	0.0591	0.000345
0.0265	0.0581	0.000336
0.0268	0.0576	0.000331
0.027	0.0576	0.000332
0.0272	0.0573	0.000319
0.0274	0.057	0.000329
0.0277	0.0568	0.000323
0.0279	0.0558	0.000319
0.0281	0.0556	0.000314
0.0283	0.0555	0.000319
0.0285	0.055	0.000312
0.0288	0.0549	0.000314
0.029	0.0541	0.000305
0.0292	0.0541	0.000308
0.0294	0.0539	0.000303
0.0296	0.0535	0.000304
0.0299	0.0526	0.000296
0.0301	0.0524	0.000297
0.0303	0.0523	0.000298
0.0305	0.0517	0.000296
0.0308	0.0516	0.000293
0.031	0.0513	0.00029
0.0312	0.0505	0.000291
0.0314	0.0506	0.000288
0.0316	0.05	0.000286
0.0319	0.05	0.000284
0.0321	0.049	0.000284
0.0323	0.0489	0.000279
0.0325	0.0484	0.000279
0.0327	0.0486	0.000275
0.033	0.0477	0.000274
0.0332	0.0473	0.000273
0.0334	0.0469	0.000272
0.0336	0.0472	0.000269
0.0339	0.0465	0.000273
0.0341	0.0465	0.000266
0.0343	0.046	0.000267
0.0345	0.0458	0.000263
0.0347	0.0446	0.000264
0.035	0.0445	0.00026
0.0352	0.0438	0.000261
0.0354	0.044	0.000257
0.0356	0.0435	0.000257
0.0359	0.0429	0.000252
0.0361	0.0424	0.000255
0.0363	0.0427	0.000247
0.0365	0.0424	0.000253
0.0367	0.0419	0.000249
0.037	0.0415	0.000249
0.0372	0.0411	0.000245
0.0374	0.0408	0.000244
0.0376	0.0405	0.000246
0.0378	0.0401	0.000244
0.0381	0.0398	0.000238
0.0383	0.0392	0.000241
0.0385	0.039	0.000237
0.0387	0.0391	0.000239
0.039	0.0388	0.000235
0.0392	0.038	0.000231
0.0394	0.038	0.000233
0.0396	0.0376	0.000234
0.0398	0.0373	0.000228
0.0401	0.0369	0.000229
0.0403	0.0364	0.000229
0.0405	0.0364	0.00023
0.0407	0.0358	0.000224
0.0409	0.0357	0.000224
0.0412	0.0349	0.000227
0.0414	0.0348	0.00022
0.0416	0.0349	0.000224
0.0418	0.0343	0.000218
0.0421	0.0339	0.000218
0.0423	0.0336	0.000217
0.0425	0.033	0.000214
0.0427	0.0331	0.000215
0.0429	0.0325	0.000214
0.0432	0.0327	0.000212
0.0434	0.0324	0.000214
0.0436	0.0318	0.000209
0.0438	0.0315	0.000211
0.044	0.0311	0.000209
0.0443	0.0309	0.000206
0.0445	0.0306	0.000208
0.0447	0.03	0.000206
0.0449	0.0296	0.000202
0.0452	0.0299	0.000207
0.0454	0.0292	0.000198
0.0456	0.0287	0.000201
0.0458	0.0287	0.000197
0.046	0.0287	0.000201
0.0463	0.0283	0.000197
0.0465	0.0283	0.000196
0.0467	0.0278	0.000198
0.0469	0.0274	0.000197
0.0472	0.0269	0.000193
0.0474	0.0267	0.000193
0.0476	0.0262	0.000193
0.0478	0.026	0.000191
0.048	0.0261	0.000191
0.0483	0.026	0.00019
0.0485	0.0255	0.00019
0.0487	0.025	0.000189
0.0489	0.0249	0.000188
0.0491	0.0246	0.00019
0.0494	0.0243	0.000189
0.0496	0.024	0.00019
0.0498	0.024	0.00019
0.05	0.0239	0.000187
0.0503	0.0233	0.000192
0.0505	0.0229	0.000187
0.0507	0.0228	0.000188
0.0509	0.0228	0.000188
0.0511	0.0225	0.000188
0.0514	0.0221	0.000186
0.0516	0.0217	0.000186
0.0518	0.0214	0.000182
0.052	0.0213	0.000186
0.0522	0.0208	0.000181
0.0525	0.0209	0.000185
0.0527	0.0203	0.00018
0.0529	0.02	0.000181
0.0531	0.0201	0.000182
0.0534	0.0206	0.000182
0.0536	0.0198	0.000179
0.0538	0.0199	0.00018
0.054	0.0196	0.000183
0.0542	0.0192	0.000184
0.0545	0.0189	0.000182
0.0547	0.0188	0.000183
0.0549	0.0184	0.000181
0.0551	0.0182	0.000184
0.0554	0.0179	0.000181
0.0556	0.018	0.00018
0.0558	0.0174	0.000184
0.056	0.0175	0.000186
0.0562	0.0172	0.000182
0.0565	0.0169	0.000184
0.0567	0.0169	0.000186
0.0569	0.0165	0.000189
0.0571	0.0161	0.000186
0.0573	0.0163	0.000188
0.0576	0.0161	0.000189
0.0578	0.0162	0.00019
0.058	0.0157	0.00019
0.0582	0.0155	0.000189
0.0585	0.0153	0.000186
0.0587	0.015	0.000189
0.0589	0.015	0.000183
0.0591	0.0145	0.000181
0.0593	0.0145	0.000178
0.0596	0.014	0.000178
0.0598	0.0141	0.000178
0.06	0.0139	0.000173
0.0602	0.0139	0.000175
0.0604	0.0138	0.000174
0.0607	0.0135	0.000172
0.0609	0.0129	0.000169
0.0611	0.0132	0.00017
0.0613	0.0128	0.000167
0.0616	0.0132	0.000168
0.0618	0.0126	0.000164
0.062	0.0126	0.000166
0.0622	0.0124	0.000163
0.0624	0.0126	0.000167
0.0627	0.0121	0.000163
0.0629	0.0119	0.000159
0.0631	0.0117	0.000159
0.0633	0.0114	0.000159
0.0635	0.0115	0.000156
0.0638	0.0114	0.000157
0.064	0.0113	0.000155
0.0642	0.0108	0.000156
0.0644	0.011	0.000152
0.0647	0.0107	0.00015
0.0649	0.0103	0.000151
0.0651	0.0105	0.00015
0.0653	0.0105	0.00015
0.0655	0.00998	0.000149
0.0658	0.0101	0.000147
0.066	0.00986	0.00015
0.0662	0.00977	0.000147
0.0664	0.00961	0.000146
0.0667	0.00946	0.000148
0.0669	0.00922	0.000148
0.0671	0.00929	0.000147
0.0673	0.00916	0.000147
0.0675	0.00912	0.000147
0.0678	0.00898	0.000147
0.068	0.00916	0.000145
0.0682	0.0089	0.000146
0.0684	0.00889	0.000146
0.0686	0.00842	0.000144
0.0689	0.00843	0.000146
0.0691	0.00835	0.000144
0.0693	0.00821	0.000144
0.0695	0.00803	0.000145
0.0698	0.00799	0.000145
0.07	0.00777	0.000142
0.0702	0.00795	0.000143
0.0704	0.00772	0.000144
0.0706	0.00754	0.000144
0.0709	0.00739	0.00014
0.0711	0.00755	0.000142
0.0713	0.00751	0.000142
0.0715	0.00704	0.000141
0.0717	0.00712	0.000141
0.072	0.00714	0.000141
0.0722	0.0069	0.00014
0.0724	0.00687	0.000142
0.0726	0.00672	0.000139
0.0729	0.00643	0.000139
0.0731	0.00651	0.000141
0.0733	0.00624	0.000141
0.0735	0.00656	0.000139
0.0737	0.00647	0.00014
0.074	0.00589	0.000137
0.0742	0.00607	0.000139
0.0744	0.00604	0.000136
0.0746	0.00591	0.000137
0.0749	0.00609	0.000138
0.0751	0.00601	0.000137
0.0753	0.00565	0.000137
0.0755	0.0057	0.000136
0.0757	0.00552	0.000136
0.076	0.00565	0.000137
0.0762	0.00548	0.000136
0.0764	0.00554	0.000134
0.0766	0.00509	0.000134
0.0768	0.00509	0.000136
0.0771	0.00537	0.000135
0.0773	0.00525	0.000133
0.0775	0.00517	0.000134
0.0777	0.00503	0.000133
0.078	0.00525	0.000133
0.0782	0.00503	0.000132
0.0784	0.00475	0.000133
0.0786	0.00488	0.000132
0.0788	0.00481	0.000132
0.0791	0.0048	0.000131
0.0793	0.00458	0.000131
0.0795	0.00466	0.00013
0.0797	0.00441	0.000132
0.0799	0.00453	0.000129
0.0802	0.00444	0.00013
0.0804	0.00439	0.000131
0.0806	0.00423	0.00013
0.0808	0.00416	0.000127
0.0811	0.00442	0.000129
0.0813	0.00414	0.000129
0.0815	0.00389	0.000128
0.0817	0.00411	0.000128
0.0819	0.00403	0.000128
0.0822	0.00401	0.000127
0.0824	0.0039	0.000129
0.0826	0.00379	0.000127
0.0828	0.00387	0.000127
0.083	0.00382	0.000128
0.0833	0.00393	0.000129
0.0835	0.00381	0.000127
0.0837	0.00367	0.000126
0.0839	0.00361	0.000126
0.0842	0.00354	0.000127
0.0844	0.00341	0.000125
0.0846	0.00351	0.000126
0.0848	0.00351	0.000128
0.085	0.00359	0.000126
0.0853	0.00318	0.000124
0.0855	0.00359	0.000126
0.0857	0.00305	0.000125
0.0859	0.00322	0.000126
0.0862	0.00323	0.000125
0.0864	0.00337	0.000125
0.0866	0.00318	0.000126
0.0868	0.00318	0.000127
0.087	0.00304	0.000126
0.0873	0.00304	0.000125
0.0875	0.00306	0.000128
0.0877	0.00282	0.000129
0.0879	0.00315	0.000127
0.0881	0.00296	0.000127
0.0884	0.0027	0.00013
0.0886	0.00299	0.000128
0.0888	0.00297	0.000128
0.089	0.00289	0.000127
0.0893	0.00271	0.000126
0.0895	0.00284	0.000126
0.0897	0.00259	0.000125
0.0899	0.00287	0.000125
0.0901	0.00274	0.000124
0.0904	0.00286	0.000124
0.0906	0.0027	0.000126
0.0908	0.00264	0.000122
0.091	0.00273	0.000123
0.0912	0.00283	0.000126
0.0915	0.00272	0.000124
0.0917	0.00245	0.000122
0.0919	0.00249	0.000123
0.0921	0.00264	0.000123
0.0924	0.00256	0.000124
0.0926	0.00277	0.000122
0.0928	0.00236	0.000121
0.093	0.00238	0.000122
0.0932	0.00272	0.000123
0.0935	0.00221	0.000121
0.0937	0.00226	0.000119
0.0939	0.00241	0.000122
0.0941	0.00228	0.000122
0.0943	0.00217	0.00012
0.0946	0.00246	0.000121
0.0948	0.0023	0.000122
0.095	0.00201	0.000121
0.0952	0.00245	0.00012
0.0955	0.00221	0.00012
0.0957	0.00226	0.000121
0.0959	0.00231	0.00012
0.0961	0.00212	0.00012
0.0963	0.00198	0.000119
0.0966	0.00212	0.000119
0.0968	0.00236	0.000121
0.097	0.00219	0.00012
0.0972	0.00239	0.000118
0.0975	0.00213	0.000119
0.0977	0.00218	0.00012
0.0979	0.00216	0.000119
0.0981	0.00199	0.000117
0.0983	0.00212	0.000119
0.0986	0.0021	0.00012
0.0988	0.00205	0.000119
0.099	0.00204	0.000118
0.0992	0.00201	0.000117
0.0994	0.00216	0.000119
0.0997	0.00199	0.000119
0.0999	0.00226	0.000117
0.1	0.00209	0.000117
0.1	0.00204	0.000119
0.101	0.00193	0.000119
0.101	0.00212	0.000117
0.101	0.00198	0.000116
0.101	0.00186	0.000118
0.101	0.00177	0.000118
0.102	0.0019	0.000116
0.102	0.00188	0.000117
0.102	0.00217	0.000118
0.102	0.00202	0.000116
0.103	0.00177	0.000116
0.103	0.0017	0.000116
0.103	0.00199	0.000115
0.103	0.00189	0.000117
0.103	0.0018	0.000115
0.104	0.00185	0.000115
0.104	0.00178	0.000115
0.104	0.00158	0.000117
0.104	0.00171	0.000115
0.105	0.00176	0.000114
0.105	0.00168	0.000116
0.105	0.00187	0.000117
0.105	0.00189	0.000115
0.105	0.00177	0.000114
0.106	0.00176	0.000116
0.106	0.00171	0.000117
0.106	0.0016	0.000115
0.106	0.00163	0.000114
0.107	0.00151	0.000115
0.107	0.00183	0.000116
0.107	0.00161	0.000116
0.107	0.0018	0.000114
0.107	0.00171	0.000114
0.108	0.00174	0.000117
0.108	0.00159	0.000115
0.108	0.00165	0.000114
0.108	0.0019	0.000115
0.109	0.00171	0.000116
0.109	0.00148	0.000115
0.109	0.00153	0.000113
0.109	0.0016	0.000115
0.109	0.00152	0.000115
0.11	0.00138	0.000114
0.11	0.00157	0.000114
0.11	0.00135	0.000113
0.11	0.00159	0.000115
0.111	0.00156	0.000115
0.111	0.00162	0.000113
0.111	0.00168	0.000114
0.111	0.00154	0.000114
0.111	0.00148	0.000115
0.112	0.00159	0.000113
0.112	0.00156	0.000112
0.112	0.00134	0.000113
0.112	0.00144	0.000113
0.113	0.00154	0.000112
0.113	0.00155	0.000112
0.113	0.00143	0.000111
0.113	0.00159	0.000114
0.113	0.0014	0.000112
0.114	0.00148	0.000111
0.114	0.00149	0.000111
0.114	0.0015	0.000114
0.114	0.00144	0.000112
0.115	0.00163	0.000111
0.115	0.00158	0.000111
0.115	0.0014	0.000113
0.115	0.00132	0.000111
0.115	0.00146	0.00011
0.116	0.00148	0.000111
0.116	0.00142	0.000112
0.116	0.00151	0.000114
0.116	0.00157	0.000114
0.117	0.00139	0.000113
0.117	0.00125	0.000115
0.117	0.00129	0.000116
0.117	0.00116	0.000115
0.117	0.00144	0.000115
0.118	0.00141	0.000116
0.118	0.00134	0.000118
0.118	0.00134	0.000116
0.118	0.00145	0.000116
0.119	0.00139	0.000117
0.119	0.00111	0.000118
0.119	0.00129	0.000117
0.119	0.00137	0.000118
0.119	0.00139	0.000118
0.12	0.0014	0.000119
0.12	0.00139	0.000118
0.12	0.00121	0.000118
0.12	0.00146	0.000119
0.12	0.00136	0.00012
0.121	0.00135	0.000119
0.121	0.00131	0.000116
0.121	0.00112	0.000116
0.121	0.000973	0.000118
0.122	0.00138	0.000116
0.122	0.0012	0.000114
0.122	0.00128	0.000115
0.122	0.0014	0.000117
0.122	0.00118	0.000114
0.123	0.00154	0.000113
0.123	0.00129	0.000114
0.123	0.00124	0.000116
0.123	0.00127	0.000114
0.124	0.00122	0.000113
0.124	0.00112	0.000112
0.124	0.0013	0.000115
0.124	0.00127	0.000114
0.124	0.0012	0.000112
0.125	0.00104	0.000112
0.125	0.00105	0.000113
0.125	0.00105	0.000113
0.125	0.000907	0.00011
0.126	0.00124	0.000112
0.126	0.00127	0.000113
0.126	0.001	0.000113
0.126	0.00112	0.000111
0.126	0.00105	0.000111
0.127	0.00112	0.000111
0.127	0.000998	0.000113
0.127	0.00123	0.000111
0.127	0.00107	0.000111
0.128	0.00111	0.000111
0.128	0.000975	0.000112
0.128	0.00123	0.000111
0.128	0.00101	0.000109
0.128	0.00108	0.000111
0.129	0.000928	0.000112
0.129	0.00091	0.00011
0.129	0.0012	0.00011
0.129	0.00101	0.00011
0.13	0.00087	0.000112
0.13	0.00113	0.00011
0.13	0.00117	0.000109
0.13	0.000997	0.000109
0.13	0.00105	0.000112
0.131	0.000758	0.000109
0.131	0.00116	0.000109
0.131	0.00115	0.000109
0.131	0.00101	0.000112
0.132	0.000867	0.000108
0.132	0.000929	0.000108
0.132	0.000976	0.000109
0.132	0.000876	0.000111
0.132	0.000783	0.000109
0.133	0.000916	0.000108
0.133	0.000982	0.000108
0.133	0.00092	0.000111
0.133	0.00114	0.000109
0.134	0.00102	0.000109
0.134	0.00103	0.000108
0.134	0.00105	0.000109
0.134	0.000963	0.000111
0.134	0.000794	0.000107
0.135	0.000915	0.000108
0.135	0.000808	0.000108
0.135	0.000756	0.00011
0.135	0.00111	0.000109
0.136	0.000736	0.000107
0.136	0.000948	0.000109
0.136	0.000959	0.00011
0.136	0.00103	0.000108
0.136	0.000791	0.000108
0.137	0.00093	0.000108
0.137	0.000796	0.00011
0.137	0.000731	0.000107
0.137	0.000839	0.000107
0.138	0.000619	0.000107
0.138	0.000752	0.000109
0.138	0.00109	0.000108
0.138	0.000771	0.000107
0.138	0.000813	0.000107
0.139	0.000886	0.00011
0.139	0.000924	0.000108
0.139	0.000714	0.000106
0.139	0.000614	0.000107
0.14	0.000975	0.00011
0.14	0.000843	0.000107
0.14	0.000716	0.000106
0.14	0.000912	0.000107
0.14	0.000559	0.000108
0.141	0.000677	0.000107
0.141	0.000805	0.000106
0.141	0.00102	0.000107
0.141	0.000698	0.000107
0.142	0.00108	0.000108
0.142	0.000654	0.000106
0.142	0.000674	0.000106
0.142	0.000675	0.000108
0.142	0.000696	0.000107
0.143	0.000639	0.000106
0.143	0.000825	0.000106
0.143	0.000786	0.000107
0.143	0.00066	0.000108
0.144	0.00075	0.000105
0.144	0.000751	0.000106
0.144	0.000701	0.000106
0.144	0.000603	0.000108
0.144	0.000742	0.000105
0.145	0.000631	0.000105
0.145	0.000842	0.000106
0.145	0.000671	0.000108
0.145	0.000534	0.000105
0.146	0.000688	0.000106
0.146	0.000848	0.000106
0.146	0.000531	0.000107
0.146	0.000692	0.000105
0.146	0.000668	0.000104
0.147	0.000529	0.000105
0.147	0.000829	0.000108
0.147	0.000631	0.000105
0.147	0.00057	0.000104
0.148	0.000568	0.000105
0.148	0.000701	0.000108
0.148	0.000654	0.000105
0.148	0.000642	0.000104
0.148	0.000465	0.000105
0.149	0.000261	0.000106
0.149	0.000453	0.000105
0.149	0.000339	0.000104
0.149	0.000595	0.000104
0.15	0.000609	0.000106
0.15	0.000566	0.000105
0.15	0.00045	0.000104
0.15	0.000762	0.000105
0.15	0.000324	0.000105
0.151	0.000549	0.000106
0.151	0.000849	0.000104
0.151	0.000612	0.000105
0.151	0.000369	0.000106
0.152	0.000616	0.000106
0.152	0.000561	0.000104
0.152	0.000565	0.000104
0.152	0.000438	0.000105
0.152	0.000691	0.000107
0.153	0.000645	0.000104
0.153	0.000343	0.000104
0.153	0.000606	0.000104
0.153	0.000639	0.000107
0.154	0.000459	0.000104
0.154	0.000576	0.000103
0.154	0.000474	0.000104
0.154	0.000472	0.000106
0.154	0.00058	0.000105
0.155	0.000524	0.000104
0.155	0.000424	0.000104
0.155	0.000441	0.000105
0.155	0.00068	0.000105
0.156	0.00069	0.000103
0.156	0.000585	0.000104
0.156	0.000499	0.000105
0.156	0.000523	0.000105
0.156	0.00043	0.000104
0.157	0.000478	0.000103
0.157	0.000467	0.000105
0.157	0.000599	0.000105
0.157	0.000504	0.000103
0.158	0.000544	0.000104
0.158	0.000288	0.000105
0.158	0.000572	0.000105
0.158	0.000633	0.000103
0.158	0.000697	0.000104
0.159	0.000215	0.000104
0.159	0.000383	0.000105
0.159	0.000424	0.000103
0.159	0.000578	0.000103
0.159	0.00024	0.000103
0.16	0.000233	0.000105
0.16	0.000515	0.000103
0.16	0.000481	0.000103
0.16	0.000485	0.000104
0.161	0.000359	0.000104
0.161	0.000533	0.000103
0.161	0.000376	0.000102
0.161	0.000336	0.000103
0.161	0.000482	0.000104
0.162	0.000328	0.000103
0.162	0.000271	0.000102
0.162	0.000461	0.000103
0.162	0.000327	0.000104
0.163	0.000504	0.000103
0.163	0.000439	0.000103
0.163	0.000412	0.000102
0.163	0.000458	0.000104
0.163	0.000258	0.000104
0.164	0.000472	0.000102
0.164	0.000337	0.000102
0.164	0.000204	0.000104
0.164	0.000227	0.000103
0.165	0.000356	0.000102
0.165	0.00017	0.000102
0.165	0.000355	0.000103
0.165	0.00024	0.000103
0.165	0.000335	0.000101
0.166	0.000182	0.000102
0.166	0.000471	0.000104
0.166	5.82e-05	0.000103
0.166	0.000377	0.000101
0.167	0.000329	0.000102
0.167	0.000227	0.000102
0.167	0.000454	0.000104
0.167	0.000367	0.000102
0.167	0.000306	0.000101
0.168	0.000351	0.000103
0.168	0.000226	0.000103
0.168	0.000419	0.000101
0.168	0.000383	0.000101
0.169	0.000314	0.000102
0.169	0.000342	0.000103
0.169	0.000308	0.000102
0.169	0.00029	0.000101
0.169	0.000285	0.000102
0.17	0.000301	0.000102
0.17	0.000334	0.000102
0.17	0.000388	0.000101
0.17	0.000357	0.000102
0.171	0.000245	0.000101
0.171	0.000228	0.000101
0.171	0.000252	0.0001
0.171	0.000281	0.000101
0.171	0.000317	0.000102
0.172	0.000239	0.000102
0.172	0.000244	9.98e-05
0.172	0.000391	0.000101
0.172	0.00028	0.000102
0.173	0.000361	0.000101
0.173	0.000235	9.96e-05
0.173	0.000286	0.000101
0.173	0.000136	0.000101
0.173	0.000414	0.000102
0.174	0.000281	9.97e-05
0.174	0.000362	0.0001
0.174	0.000301	0.000101
0.174	0.000344	0.000102
0.175	0.000355	0.0001
0.175	0.000286	9.98e-05
0.175	0.000332	0.000101
0.175	0.000277	0.000102
0.175	0.000362	9.92e-05
0.176	0.000217	0.0001
0.176	0.000365	0.000101
0.176	0.000259	0.000101
0.176	0.000128	0.0001
0.177	0.000133	9.93e-05
0.177	7.28e-05	0.0001
0.177	0.000286	9.98e-05
0.177	0.000154	0.0001
0.177	0.000372	9.99e-05
0.178	3.57e-05	9.93e-05
0.178	0.000234	0.000102
0.178	0.000339	0.000102
0.178	0.000211	0.000102
0.179	0.000272	0.000103
0.179	0.000182	0.000103
0.179	0.000145	0.000104
0.179	0.000232	0.000104
0.179	0.000204	0.000104
0.18	0.000359	0.000105
0.18	0.000317	0.000105
0.18	0.000119	0.000105
0.18	0.000232	0.000106
0.181	0.000266	0.000106
0.181	0.000208	0.000107
0.181	0.000302	0.000107
0.181	0.000125	0.000106
0.181	0.000162	0.000106
0.182	0.00018	0.000108
0.182	0.000147	0.000107
0.182	0.000109	0.000107
0.182	8.72e-05	0.000108
0.183	0.000119	0.000109
0.183	0.000274	0.000108
0.183	0.000445	0.000107
0.183	0.000127	0.000105
0.183	0.000173	0.000105
0.184	2.73e-05	0.000105
0.184	0.000124	0.000104
0.184	0.000245	0.000104
0.184	0.000144	0.000105
0.185	0.000117	0.000104
0.185	0.000198	0.000103
0.185	0.000291	0.000103
0.185	0.000122	0.000104
0.185	0.000187	0.000103
0.186	0.000216	0.000102
0.186	0.000267	0.000103
0.186	9.74e-05	0.000104
0.186	0.000134	0.000103
0.187	0.000187	0.000102
0.187	6.65e-05	0.000102
0.187	0.000212	0.000103
0.187	0.000216	0.000103
0.187	0.00031	0.000102
0.188	0.00012	0.000101
0.188	1.34e-05	0.000101
0.188	7.2e-05	0.000103
0.188	3.77e-05	0.000101
0.189	-7.99e-05	0.0001
0.189	0.000158	0.000101
0.189	0.000221	0.000103
0.189	0.000192	0.000101
0.189	-0.000167	0.0001
0.19	0.000108	0.000101
0.19	0.000227	0.000101
0.19	0.000119	0.000101
0.19	0.000131	0.0001
0.191	0.000285	0.000101
0.191	0.000211	0.000102
0.191	0.000184	0.0001
0.191	-6.5e-05	0.0001
0.191	0.000127	9.94e-05
0.192	0.000123	0.000101
0.192	8.64e-05	0.000101
0.192	0.000211	9.97e-05
0.192	0.000138	0.0001
0.193	7.97e-05	0.000101
0.193	0.000111	0.000101
0.193	0.000238	9.95e-05
0.193	0.000253	0.0001
0.193	-8.39e-05	0.000101
0.194	0.000243	0.0001
0.194	-2.53e-05	9.92e-05
0.194	0.000209	0.0001
0.194	0.000246	9.97e-05
0.195	0.000169	0.000101
0.195	-3.54e-05	9.9e-05
0.195	9.25e-05	9.94e-05
0.195	0.00027	0.000101
0.195	0.000156	9.98e-05
0.196	0.00018	9.95e-05
0.196	9.92e-05	9.91e-05
0.196	0.000107	9.96e-05
0.196	8.16e-05	0.0001
0.196	0.00011	9.91e-05
0.197	0.00014	9.96e-05
0.197	4.25e-05	9.94e-05
0.197	0.000159	9.89e-05
0.197	0.000128	0.0001
0.198	0.000198	9.87e-05
0.198	0.000167	9.92e-05
0.198	9.86e-05	9.92e-05
0.198	9.97e-05	9.97e-05
0.198	7.39e-05	9.83e-05
0.199	0.000316	9.84e-05
0.199	0.000107	9.92e-05
0.199	0.000149	9.97e-05
0.199	-6.07e-06	9.78e-05
0.2	0.000196	9.9e-05
0.2	6.88e-05	9.88e-05
0.2	0.000176	9.91e-05
0.2	0.000116	9.82e-05
0.2	0.000127	9.85e-05
0.201	0.000204	9.86e-05
0.201	0.000117	9.88e-05
0.201	3.25e-05	9.84e-05
0.201	0.00021	9.87e-05
0.202	0.000113	9.8e-05
0.202	0.000146	9.88e-05
0.202	0.000183	9.82e-05
0.202	-1.26e-05	9.79e-05
0.202	0.000125	9.83e-05
0.203	0.000193	9.87e-05
0.203	0.000252	9.85e-05
0.203	0.000255	9.83e-05
0.203	8.58e-05	9.84e-05
0.204	1.38e-05	9.83e-05
0.204	0.00015	9.89e-05
0.204	0.000216	9.9e-05
0.204	0.000339	9.88e-05
0.204	8.69e-05	9.86e-05
0.205	9.27e-05	9.95e-05
0.205	0.000124	9.86e-05
0.205	0.000137	9.85e-05
0.205	0.000104	9.94e-05
0.206	0.00017	0.0001
0.206	6.49e-05	9.89e-05
0.206	0.000178	9.9e-05
0.206	5.27e-05	9.92e-05
0.206	4.1e-05	9.97e-05
0.207	9.36e-05	9.89e-05
0.207	0.000143	9.94e-05
0.207	3.47e-05	9.89e-05
0.207	-0.00011	0.0001
0.208	0.000203	9.94e-05
0.208	0.000166	9.92e-05
0.208	0.00029	9.96e-05
0.208	9.39e-05	9.96e-05
0.208	0.000109	0.0001
0.209	2.78e-05	9.87e-05
0.209	-1.2e-05	9.91e-05
0.209	2.43e-05	0.0001
0.209	-2.07e-05	9.87e-05
0.21	0.000261	9.88e-05
0.21	6.91e-05	9.93e-05
0.21	0.000127	9.98e-05
0.21	0.000164	9.96e-05
0.21	9.75e-05	9.93e-05
0.211	0.000108	9.98e-05
0.211	0.000227	9.92e-05
0.211	0.000138	9.98e-05
0.211	-1.36e-05	9.94e-05
0.212	2.56e-05	9.86e-05
0.212	0.000201	9.99e-05
0.212	-2.61e-05	0.0001
0.212	0.000161	9.89e-05
0.212	0.000102	9.93e-05
0.213	0.000185	9.95e-05
0.213	0.000195	0.0001
0.213	0.00014	9.95e-05
0.213	0.00025	9.92e-05
0.214	8.77e-05	0.0001
0.214	0.000109	9.94e-05
0.214	0.000269	9.97e-05
0.214	-5.35e-06	9.97e-05
0.214	0.000165	9.93e-05
0.215	2.63e-05	0.0001
0.215	0.000143	9.99e-05
0.215	0.000124	9.94e-05
0.215	0.000217	9.99e-05
0.216	7.46e-05	9.97e-05
0.216	1.13e-05	0.0001
0.216	0.000107	9.9e-05
0.216	0.000135	0.0001
0.216	0.000189	0.0001
0.217	8.26e-05	0.0001
0.217	6.47e-05	9.93e-05
0.217	6.95e-05	0.0001
0.217	0.000214	0.0001
0.218	8.03e-05	0.000101
0.218	-7.09e-05	9.93e-05
0.218	1.15e-05	9.98e-05
0.218	4.93e-06	9.94e-05
0.218	9.25e-05	0.000101
0.219	2.39e-05	9.95e-05
0.219	-3.53e-05	9.93e-05
0.219	9.99e-05	0.0001
0.219	8.65e-05	0.000101
0.22	-2.47e-05	9.93e-05
0.22	0.000226	9.96e-05
0.22	0.000176	0.0001
0.22	0.000173	0.0001
0.22	0.000197	9.98e-05
0.221	8.54e-05	0.000101
0.221	3.22e-05	9.96e-05
0.221	7.89e-05	0.0001
0.221	-8.85e-06	0.0001
0.222	-9.61e-05	9.99e-05
0.222	9.15e-05	9.98e-05
0.222	6.89e-05	9.98e-05
0.222	0.000141	0.000101
0.222	2.15e-05	9.95e-05
0.223	9.05e-05	9.97e-05
0.223	0.000151	0.000101
0.223	0.000105	0.0001
0.223	0.000306	9.99e-05
0.224	9.27e-05	9.99e-05
0.224	0.000111	0.000101
0.224	5.71e-05	0.000101
0.224	0.000103	9.97e-05
0.224	0.000152	0.0001
0.225	0.000252	0.000101
0.225	-1.41e-05	0.0001
0.225	0.00012	0.0001
0.225	0.000138	9.92e-05
0.226	0.000169	0.0001
0.226	7e-05	0.000102
0.226	-9.77e-05	9.87e-05
0.226	0.000153	9.93e-05
0.226	-0.00013	9.99e-05
0.227	0.000205	0.0001
0.227	0.000165	0.0001
0.227	0.000232	0.0001
0.227	0.00022	0.000101
0.228	-2.08e-05	0.0001
0.228	3.39e-05	0.0001
0.228	0.000159	0.0001
0.228	-0.000104	9.94e-05
0.228	4.76e-05	0.0001
0.229	0.000236	0.0001
0.229	0.000249	0.0001
0.229	0.000103	9.96e-05
0.229	0.000269	0.0001
0.23	0.000159	0.000101
0.23	0.000137	9.94e-05
0.23	8.78e-05	9.98e-05
0.23	0.000146	0.0001
0.23	-2.46e-05	0.0001
0.231	3.38e-05	9.98e-05
0.231	3.97e-05	0.0001
0.231	0.000174	0.0001
0.231	7.34e-05	0.000101
0.232	0.00017	0.0001
0.232	0.000155	9.97e-05
0.232	0.000263	0.0001
0.232	-2.91e-05	0.000101
0.232	0.0003	0.0001
0.233	0.000175	9.95e-05
0.233	2.63e-05	9.96e-05
0.233	7.2e-05	0.000101
0.233	0.000116	9.95e-05
0.234	0.000116	9.93e-05
0.234	0.000111	0.0001
0.234	0.000115	9.98e-05
0.234	1.96e-05	9.92e-05
0.234	1.37e-05	9.91e-05
0.235	0.000112	9.95e-05
0.235	0.000122	9.95e-05
0.235	-7.91e-07	9.93e-05
0.235	4.99e-05	9.9e-05
0.235	3.48e-05	9.87e-05
0.236	2.23e-05	9.92e-05
0.236	6.51e-05	0.0001
0.236	7.44e-05	9.95e-05
0.236	0.000126	9.93e-05
0.237	0.000249	0.0001
0.237	0.000119	0.000101
0.237	0.000127	9.9e-05
0.237	9.32e-05	9.96e-05
0.237	2e-05	9.99e-05
0.238	0.000145	0.0001
0.238	0.000126	9.96e-05
0.238	0.000139	9.95e-05
0.238	0.00022	9.94e-05
0.239	1.32e-05	0.0001
0.239	-9.32e-06	0.0001
0.239	2.83e-05	9.97e-05
0.239	2.66e-05	9.95e-05
0.239	6.02e-05	0.000101
0.24	0.000101	0.000101
0.24	-3.4e-05	0.000102
0.24	0.00012	0.000103
0.24	1.25e-05	0.000104
0.241	1.25e-05	0.000104
0.241	0.000218	0.000105
0.241	0.000185	0.000107
0.241	2.1e-05	0.000106
0.241	8.28e-05	0.000106
0.242	2.74e-05	0.000107
0.242	4.32e-05	0.000108
0.242	3.71e-05	0.000108
0.242	0.000356	0.000109
0.243	2.18e-05	0.000109
0.243	0.000188	0.00011
0.243	0.000174	0.00011
0.243	0.000175	0.000111
0.243	2.6e-05	0.00011
0.244	2.94e-05	0.000111
0.244	6.46e-05	0.000112
0.244	-5.69e-05	0.000111
0.244	2.81e-06	0.000112
0.245	-1.91e-05	0.000113
0.245	0.000286	0.000111
0.245	0.000126	0.000111
0.245	6.75e-05	0.000109
0.245	0.000196	0.000109
0.246	0.000163	0.000108
0.246	0.000222	0.000108
0.246	0.000215	0.00011
0.246	0.000248	0.000107
0.247	0.000137	0.000107
0.247	6.36e-05	0.000108
0.247	0.000262	0.000108
0.247	0.00025	0.000106
0.247	0.000146	0.000106
0.248	8.78e-06	0.000107
0.248	2.65e-05	0.000107
0.248	0.000336	0.000106
0.248	0.000142	0.000107
0.249	0.000337	0.000106
0.249	-4.58e-05	0.000107
0.249	4.7e-06	0.000106
0.249	0.000248	0.000106
0.249	0.000353	0.000106
0.25	-1.67e-05	0.000107
0.25	0.000135	0.000106
0.25	-0.00014	0.000105
0.25	-2.87e-05	0.000105
0.251	-0.000121	0.000107
0.251	-7.74e-05	0.000105
0.251	3.93e-06	0.000105
0.251	0.000155	0.000107
0.251	-8.43e-05	0.000106
0.252	-0.000141	0.000106
0.252	7.88e-05	0.000106
0.252	0.000194	0.000106
0.252	0.000177	0.000106
0.253	4.83e-05	0.000106
0.253	-4.53e-05	0.000106
0.253	-0.000115	0.000105
0.253	-1.42e-05	0.000106
0.253	8.94e-05	0.000108
0.254	0.000266	0.000105
0.254	0.000178	0.000106
0.254	7.07e-06	0.000106
0.254	-4.69e-06	0.000106
0.255	0.000225	0.000106
0.255	-0.000177	0.000106
0.255	-3.27e-05	0.000106
0.255	-4.65e-05	0.000106
0.255	0.000149	0.000105
0.256	9.2e-05	0.000106
0.256	0.000243	0.000106
0.256	2.95e-05	0.000106
0.256	0.0002	0.000106
0.257	-1.59e-05	0.000105
0.257	2.95e-05	0.000105
0.257	-0.000109	0.000106
0.257	0.000404	0.000107
0.257	-0.000113	0.000104
0.258	1.74e-05	0.000105
0.258	6.09e-05	0.000107
0.258	0.000202	0.000106
0.258	0.000236	0.000105
0.259	0.000116	0.000105
0.259	-7.43e-07	0.000106
0.259	-5.39e-06	0.000105
0.259	7.48e-05	0.000105
0.259	6.59e-05	0.000105
0.26	7.73e-05	0.000105
0.26	3.43e-05	0.000106
0.26	0.000187	0.000106
0.26	0.000113	0.000105
0.261	0.000324	0.000106
0.261	0.000132	0.000107
0.261	0.000205	0.000105
0.261	-3.72e-05	0.000105
0.261	0.000135	0.000106
0.262	0.000204	0.000106
0.262	0.000263	0.000104
0.262	0.000127	0.000106
0.262	0.00015	0.000106
0.263	2.12e-05	0.000105
0.263	0.000135	0.000105
0.263	2.84e-05	0.000105
0.263	0.000159	0.000106
0.263	8.27e-05	0.000106
0.264	0.000168	0.000106
0.264	0.000222	0.000106
0.264	0.000229	0.000105
0.264	6.56e-05	0.000106
0.265	0.000184	0.000106
0.265	2.33e-05	0.000104
0.265	0.000202	0.000106
0.265	-8.61e-07	0.000106
0.265	0.000108	0.000106
0.266	0.000201	0.000105
0.266	0.000122	0.000105
0.266	5.4e-05	0.000105
0.266	9.07e-05	0.000106
0.267	5.79e-05	0.000105
0.267	6.23e-05	0.000106
0.267	-4.49e-05	0.000105
0.267	0.000113	0.000107
0.267	4.31e-05	0.000106
0.268	0.000163	0.000105
0.268	-4.94e-05	0.000105
0.268	-8.07e-05	0.000107
0.268	0.000214	0.000105
0.269	8.42e-05	0.000105
0.269	7.61e-06	0.000105
0.269	-2.72e-05	0.000106
0.269	0.000178	0.000106
0.269	6.86e-05	0.000105
0.27	0.000134	0.000105
0.27	5.98e-05	0.000106
0.27	-3.32e-05	0.000105
0.27	-4.05e-05	0.000105
0.271	-2.85e-05	0.000105
0.271	0.000218	0.000106
0.271	-1.55e-05	0.000106
0.271	0.000145	0.000104
0.271	8.85e-05	0.000105
0.272	0.000135	0.000105
0.272	9.08e-05	0.000105
0.272	0.000104	0.000105
0.272	3.87e-05	0.000105
0.273	8.32e-05	0.000105
0.273	8.07e-05	0.000106
0.273	0.000316	0.000104
0.273	0.000186	0.000106
0.273	0.000214	0.000105
0.274	0.000175	0.000106
0.274	0.000147	0.000105
0.274	1.95e-06	0.000104
0.274	0.000271	0.000105
0.274	-3.27e-05	0.000105
0.275	0.000118	0.000105
0.275	8.93e-05	0.000105
0.275	6.05e-05	0.000104
0.275	3.59e-05	0.000105
0.276	3.89e-06	0.000106
0.276	-1.97e-05	0.000104
0.276	-5.34e-05	0.000105
0.276	0.000211	0.000106
0.276	9.99e-05	0.000106
0.277	6.97e-05	0.000105
0.277	9.5e-05	0.000105
0.277	-9.01e-05	0.000104
0.277	9.1e-05	0.000105
0.278	0.000126	0.000105
0.278	3.66e-05	0.000105
0.278	0.000109	0.000105
0.278	3.23e-05	0.000107
0.278	2.6e-05	0.000105
0.279	0.000105	0.000105
0.279	0.000188	0.000105
0.279	7.41e-05	0.000107
0.279	-4.65e-05	0.000104
0.28	5.02e-05	0.000105
0.28	8.44e-05	0.000106
0.28	-1.12e-05	0.000105
0.28	-1.53e-05	0.000105
0.28	0.000134	0.000105
0.281	9.29e-06	0.000105
0.281	0.00015	0.000106
0.281	0.00018	0.000105
0.281	5.86e-05	0.000105
0.282	0.000137	0.000105
0.282	0.000129	0.000106
0.282	5.56e-05	0.000107
0.282	-0.000117	0.000104
0.282	0.000119	0.000105
0.283	0.000151	0.000106
0.283	-4.18e-05	0.000106
0.283	-0.000124	0.000104
0.283	7.85e-05	0.000105
0.284	0.000193	0.000106
0.284	0.000106	0.000106
0.284	7.34e-06	0.000104
0.284	7.36e-05	0.000106
0.284	0.00015	0.000105
0.285	0.000111	0.000106
0.285	-4.69e-05	0.000105
0.285	0.000219	0.000106
0.285	-7.39e-05	0.000105
0.286	-2.91e-05	0.000106
0.286	0.000167	0.000106
0.286	-4.18e-05	0.000104
0.286	3.6e-05	0.000105
0.286	0.000196	0.000106
0.287	0.00024	0.000105
0.287	3.44e-05	0.000105
0.287	-0.000189	0.000104
0.287	0.000125	0.000106
0.288	-5.13e-05	0.000106
0.288	-7.24e-05	0.000104
0.288	-7.19e-05	0.000106
0.288	8.37e-05	0.000105
0.288	0.000175	0.000107
0.289	3.65e-05	0.000106
0.289	-3.27e-05	0.000104
0.289	0.000125	0.000106
0.289	0.000243	0.000106
0.29	0.000117	0.000105
0.29	0.00027	0.000105
0.29	0.000196	0.000105
0.29	0.000126	0.000108
0.29	4.81e-05	0.000104
0.291	2.94e-05	0.000105
0.291	0.000127	0.000106
0.291	-8.45e-06	0.000106
0.291	0.000188	0.000106
0.292	8.39e-05	0.000105
0.292	-0.000177	0.000105
0.292	0.000116	0.000106
0.292	0.000143	0.000105
0.292	7.71e-05	0.000105
0.293	0.000105	0.000104
0.293	0.000212	0.000106
0.293	2.37e-05	0.000107
0.293	0.000134	0.000104
0.294	7.58e-05	0.000105
0.294	0.000181	0.000105
0.294	2.49e-05	0.000105
0.294	0.000222	0.000105
0.294	9.01e-05	0.000105
0.295	0.000156	0.000105
0.295	0.000159	0.000105
0.295	0.00012	0.000105
0.295	0.000197	0.000106
0.296	3.97e-05	0.000104
0.296	-9.2e-07	0.000106
0.296	3.33e-05	0.000104
0.296	-5.78e-05	0.000105
0.296	-9.15e-05	0.000104
0.297	-8.33e-05	0.000105
0.297	0.000196	0.000106
0.297	0.000189	0.000104
0.297	2.3e-05	0.000104
0.298	9.04e-05	0.000106
0.298	7.77e-05	0.000105
0.298	1.11e-05	0.000105
0.298	5.54e-05	0.000105
0.298	4.48e-05	0.000105
0.299	-3.01e-05	0.000106
0.299	0.00014	0.000104
0.299	-1.88e-05	0.000105
0.299	-2.73e-05	0.000104
0.3	0.000287	0.000107
0.3	9.47e-05	0.000105
0.3	-8.64e-06	0.000104
0.3	0.000147	0.000105
0.3	0.00022	0.000107
0.301	5.1e-05	0.000104
0.301	8.95e-05	0.000104
0.301	7.1e-06	0.000105
0.301	2.79e-05	0.000106
0.302	5.25e-05	0.000104
0.302	0.000202	0.000108
0.302	6.18e-05	0.00011
0.302	-0.000167	0.000109
0.302	0.000223	0.000111
0.303	0.000242	0.000112
0.303	8.59e-05	0.000113
0.303	7.31e-05	0.000112
0.303	0.000112	0.000114
0.304	0.000129	0.000115
0.304	0.000147	0.000114
0.304	0.000115	0.000115
0.304	0.000137	0.000115
0.304	4.82e-05	0.000115
0.305	8.77e-05	0.000117
0.305	-3.4e-05	0.000118
0.305	0.000305	0.000118
0.305	4.32e-05	0.000117
0.306	0.000129	0.000119
0.306	3.87e-05	0.00012
0.306	0.000325	0.000119
0.306	0.000167	0.000121
0.306	-5.4e-05	0.000121
0.307	-0.000101	0.000118
0.307	-8.35e-05	0.000117
0.307	5.34e-05	0.000116
0.307	4.38e-05	0.000114
0.308	0.000177	0.000113
0.308	-2.21e-05	0.000114
0.308	0.000164	0.000115
0.308	-8.83e-05	0.000112
0.308	0.00014	0.000113
0.309	3.95e-06	0.000113
0.309	0.000179	0.000113
0.309	-5.72e-05	0.000111
0.309	0.000307	0.000112
0.31	-2.99e-05	0.000112
0.31	0.000128	0.000113
0.31	0.000214	0.000111
0.31	0.000114	0.00011
0.31	0.000207	0.000111
0.311	-3.47e-05	0.000112
0.311	0.000125	0.000111
0.311	1.67e-05	0.00011
0.311	0.000205	0.000111
0.312	0.000131	0.000113
0.312	0.00014	0.00011
0.312	-2.15e-05	0.000109
0.312	4.02e-05	0.000112
0.312	0.000108	0.000112
0.313	-5.41e-06	0.00011
0.313	2.42e-05	0.00011
0.313	-1.92e-05	0.00011
0.313	2.05e-05	0.00011
0.313	-3.32e-05	0.00011
0.314	-4.75e-05	0.000109
0.314	6.32e-05	0.00011
0.314	-5.59e-05	0.000109
0.314	0.000129	0.000111
0.315	-3.64e-05	0.000108
0.315	0.000277	0.000109
0.315	-1.44e-05	0.000109
0.315	6.8e-05	0.00011
0.315	1.15e-05	0.000108
0.316	0.000173	0.000108
0.316	-5.61e-05	0.000109
0.316	0.000115	0.000109
0.316	5.08e-06	0.000107
0.317	9.69e-05	0.000109
0.317	6.65e-05	0.000108
0.317	0.000176	0.00011
0.317	0.000122	0.000108
0.317	8.33e-05	0.000108
0.318	0.000164	0.000108
0.318	4.21e-06	0.000108
0.318	0.000117	0.000109
0.318	4.92e-05	0.000108
0.319	0.000133	0.000108
0.319	0.000176	0.000109
0.319	7.61e-06	0.000109
0.319	-6.31e-05	0.000107
0.319	5.93e-05	0.000108
0.32	-5.86e-05	0.000109
0.32	0.000193	0.000109
0.32	4.91e-06	0.000107
0.32	0.000134	0.000109
0.321	-9.94e-05	0.000108
0.321	-8.43e-06	0.000109
0.321	0.000161	0.000108
0.321	-9.49e-05	0.000108
0.321	-8.43e-07	0.000108
0.322	-6.33e-05	0.000109
0.322	5.4e-05	0.000108
0.322	0.000245	0.000107
0.322	0.00012	0.000108
0.323	0.000166	0.00011
0.323	-0.000183	0.000107
0.323	-7.59e-05	0.000107
0.323	0.000114	0.000108
0.323	6.49e-05	0.000109
0.324	0.000268	0.000108
0.324	-4.28e-05	0.000107
0.324	0.000159	0.000109
0.324	7.55e-05	0.000108
0.325	6.06e-05	0.000108
0.325	-1.41e-05	0.000107
0.325	0.000102	0.000107
0.325	-1.05e-05	0.000108
0.325	0.000272	0.000109
0.326	5.9e-05	0.000107
0.326	0.000223	0.000108
0.326	0.000334	0.000108
0.326	-3.06e-05	0.00011
0.327	-9.35e-05	0.000107
0.327	0.000269	0.000107
0.327	3.1e-05	0.000108
0.327	-6.59e-05	0.000108
0.327	-2.45e-05	0.000107
0.328	0.000145	0.000108
0.328	7.05e-05	0.000107
0.328	0.000196	0.000109
0.328	5.17e-05	0.000107
0.329	3.51e-05	0.000108
0.329	0.000119	0.000107
0.329	0.000157	0.000108
0.329	1.76e-05	0.000109
0.329	-6.46e-05	0.000107
0.33	-0.0003	0.000107
0.33	0.000141	0.000108
0.33	7.96e-05	0.000108
0.33	4.76e-05	0.000107
0.331	4.42e-05	0.000107
0.331	0.000236	0.000108
0.331	6.02e-05	0.000108
0.331	3.89e-05	0.000107
0.331	4.59e-05	0.000108
0.332	-0.000184	0.000107
0.332	0.00042	0.000109
0.332	-5.89e-05	0.000107
0.332	-0.000149	0.000107
0.333	1.64e-05	0.000107
0.333	-1.17e-05	0.000109
0.333	0.000157	0.000108
0.333	-6.62e-05	0.000106
0.333	0.000139	0.000107
0.334	2.85e-05	0.000108
0.334	0.000172	0.000108
0.334	6.98e-05	0.000106
0.334	7.3e-05	0.000107
0.335	8.25e-05	0.000108
0.335	4.93e-06	0.000107
0.335	-3.28e-05	0.000106
0.335	0.000131	0.000108
0.335	0.000176	0.000107
0.336	0.000252	0.000108
0.336	9.82e-05	0.000106
0.336	0.000111	0.000106
0.336	0.000112	0.000107
0.337	0.000134	0.000107
0.337	9.86e-05	0.000106
0.337	-6.4e-05	0.000106
0.337	8.47e-06	0.000107
0.337	-8.37e-06	0.000108
0.338	-0.000124	0.000105
0.338	0.000178	0.000106
0.338	0.000103	0.000107
0.338	0.000251	0.000107
0.339	1.83e-05	0.000107
0.339	-5.82e-05	0.000106
0.339	0.000229	0.000107
0.339	0.000113	0.000107
0.339	0.000124	0.000107
0.34	0.000142	0.000106
0.34	-0.000108	0.000106
0.34	0.000123	0.000107
0.34	-4.57e-05	0.000107
0.341	7.85e-06	0.000106
0.341	0.000273	0.000106
0.341	0.000292	0.000107
0.341	0.000106	0.000108
0.341	-7.13e-05	0.000105
0.342	6.35e-05	0.000106
0.342	0.000235	0.000107
0.342	2.46e-05	0.000108
0.342	0.000251	0.000106
0.343	0.000174	0.000106
0.343	0.00028	0.000107
0.343	1.83e-05	0.000107
0.343	-0.000137	0.000106
0.343	-6.17e-05	0.000107
0.344	6.11e-05	0.000106
0.344	0.000136	0.000107
0.344	3.75e-05	0.000107
0.344	0.000147	0.000106
0.345	-1.6e-05	0.000106
0.345	0.000112	0.000107
0.345	0.000139	0.000107
0.345	1.66e-05	0.000106
0.345	9.81e-05	0.000106
0.346	4.17e-05	0.000107
0.346	0.000124	0.000107
0.346	0.000304	0.000106
0.346	-5.22e-05	0.000106
0.347	6.45e-05	0.000106
0.347	5.22e-05	0.000108
0.347	-3.27e-05	0.000106
0.347	0.00015	0.000107
0.347	5.06e-05	0.000106
0.348	0.000118	0.000108
0.348	0.000197	0.000106
0.348	1.3e-05	0.000106
0.348	0.000165	0.000106
0.349	0.000189	0.000107
0.349	-4.16e-05	0.000107
0.349	0.00018	0.000106
0.349	-0.000108	0.000106
0.349	0.00017	0.000107
0.35	-7.57e-05	0.000106
0.35	5.79e-05	0.000106
0.35	0.000207	0.000107
0.35	-6.65e-05	0.000106
0.351	-0.000272	0.000106
0.351	0.000161	0.000106
0.351	1.59e-05	0.000106
0.351	4.39e-05	0.000106
0.351	0.000268	0.000109
0.352	0.000109	0.000106
0.352	0.000229	0.000106
0.352	-6.27e-05	0.000107
0.352	8.7e-05	0.000108
0.352	0.00017	0.000106
0.353	0.000227	0.000106
0.353	8.4e-05	0.000106
0.353	0.000171	0.000107
0.353	0.000197	0.000106
0.354	-5.29e-06	0.000106
0.354	-1.29e-05	0.000106
0.354	2.95e-05	0.000106
0.354	9.72e-06	0.000107
0.354	3.51e-05	0.000106
0.355	1.22e-05	0.000106
0.355	3.75e-05	0.000107
0.355	1.8e-05	0.000107
0.355	1.68e-06	0.000106
0.356	0.000182	0.000106
0.356	0.000158	0.000107
0.356	0.000206	0.000107
0.356	-0.000176	0.000105
0.356	4.64e-05	0.000106
0.357	0.000151	0.000106
0.357	-1.04e-06	0.000107
0.357	0.000117	0.000106
0.357	-1.51e-05	0.000106
0.358	4.87e-05	0.000106
0.358	-6.52e-07	0.000107
0.358	0.000213	0.000107
0.358	0.000117	0.000106
0.358	0.000149	0.000106
0.359	0.00016	0.000107
0.359	-0.000162	0.000107
0.359	0.000276	0.000106
0.359	-8.13e-05	0.000106
0.36	-3.45e-06	0.000106
0.36	0.000138	0.000108
0.36	0.000141	0.000105
0.36	0.000119	0.000107
0.36	6.98e-05	0.000106
0.361	-4.95e-05	0.000107
0.361	0.000151	0.000106
0.361	-2.18e-05	0.000106
0.361	0.000215	0.000107
0.362	6.67e-05	0.000107
0.362	0.000135	0.000106
0.362	8.23e-05	0.000106
0.362	0.000171	0.000106
0.362	0.000237	0.000108
0.363	0.000198	0.000105
0.363	4.43e-05	0.000106
0.363	0.000146	0.000106
0.363	0.000129	0.000108
0.364	0.000189	0.00011
0.364	0.000191	0.000111
0.364	-0.000145	0.000112
0.364	6.8e-05	0.000112
0.364	5.9e-05	0.000113
0.365	0.000146	0.000115
0.365	0.00015	0.000115
0.365	2.16e-05	0.000116
0.365	0.000136	0.000116
0.366	-9.56e-05	0.000117
0.366	0.000245	0.000117
0.366	-3.35e-05	0.000118
0.366	8.18e-05	0.000119
0.366	5.72e-05	0.000119
0.367	-1.87e-06	0.000119
0.367	1.71e-05	0.00012
0.367	4e-05	0.00012
0.367	-9.93e-05	0.000121
0.368	0.000185	0.000122
0.368	-6.19e-05	0.000122
0.368	0.000111	0.000123
0.368	0.000197	0.000122
0.368	-5.71e-05	0.00012
0.369	0.000107	0.000117
0.369	0.000135	0.000118
0.369	8.21e-06	0.000117
0.369	-2.29e-05	0.000115
0.37	7.27e-06	0.000115

## Sheet: Supp Fig 1
Supplementary Figure 1
BLI data
[FXN] nM	Response
	WT	D124A	N146K	N151A	W155R	P163G	R165C
500	0.5993	1.5	0.3881	0.6279	0.4941	1.244	0.4943
337.5						1.2831
320							0.4636
303.6	0.5154		0.3809		0.4561
300		1.499
243
202.5						1.0873
182.16	0.5254		0.3298		0.4287
150				0.6941
145.8
121.5						0.9533
109.3	0.4613		0.2871
106							0.2864
100		1.6186	0.178	0.5371	0.158		0.273
96.5
87.5
72.9						0.7154
66.7	0.3838		0.088		0.114		0.194
60		1.4027		0.4856
57.72
52.5
44.4			0.106		0.163	0.621	0.164
37.76	0.3391
36		1.1748		0.4307
29.6			0.071		0.06		0.121
24.71	0.2981					0.4972
21.6		1.0394		0.3831
20	0.4682		0.068		0.068		0.076
19.8			0.046		0.047		0.087
16.17						0.4107
13.2	0.26	0.6452	0.018	0.2981	0.031		0.062
10.58
10	0.3494				0.02	0.3141
8.779			0.025		0.027		0.057
7.78		0.5683		0.2486
6.922
5.853			0.024		0.011	0.2836	0.038
5	0.275	0.4013	0.008	0.1921	0.007		0.013
3.333	0.2242					0.2116
2.5	0.2028	0.2605		0.2041
2						0.1783
1.68		0.1802		0.1553
1.25	0.162		0.029		-0.01	0.1668	0.013
1.111	0.1616	0.1369		0.1518
0.625	0.1216	0.1043		0.1188		0.1328
0.3704	0.0574	0.0811		0.1021		0.0922
0.3125	0.1253		0.048		0.022	0.0727	0.005
0.2177		0.0536		0.0756
0.156	0.0749					0.039
0.1234	0.032	0.0471	0.027	0.0766	0.012		0.011
0.0784		0.029		0.0323
0.0412	0.0279	0.0148
0.039	0.044
0.0195			0.002		-0.027		0.019
0.0137	0.0329
0.00977	0.0435
0.005			0.023		0.018		0.018
0.00244	0.0329
0	0	0	0	0	0	0	0

## Sheet: Supp Fig 2
Supplementary Figure 2a										code
										NiR	nickel rebind experiment after TEV was added to ceave his tag
										GF	Gel filtration Buffer
										FT	Flow Through
										BB	Nickel binding buffer
										WB	Nickel wash buffer
										EB	Nickel elution buffer
Supplementary Figure 2b
Supplementary Figure 2c
Supplementary Figure 2D

## Sheet: Supp Fig 3
Supplementary Figure 3
	Zinc RXN	EDTA RXN	Zinc RXN	EDTA RXN			Zinc RXN	EDTA RXN
	Abs	Abs	[S2-]/[NFS1]/time	[S2-]/[NFS1]/time			[S2-]/[NFS1]/time	[S2-]/[NFS1]/time
SDA	0.205	0.173	1.74536	1.23186		average	1.54429	1.21666
	0.173	0.181	1.46961	1.29264		stdev	0.176034	0.0846034
	0.167	0.159	1.41791	1.12549
SDA+U	0.024	0.261	0.185682	1.90045		average	0.200044	1.73583
	0.028	0.237	0.22015	1.71811		stdev	0.0179377	0.156506
	0.025	0.22	0.194299	1.58895
SDA+U+F	0.478	0.708	6.14669	7.94487		average	6.00021	8.13861
	0.467	0.767	6.00451	8.61726		stdev	0.14869	0.417021
	0.455	0.7	5.84941	7.8537
SDAUF	0.256	0.678	2.79369	7.60298		average	2.75191	7.35605
	0.241	0.625	2.62275	6.99897		stdev	0.114154	0.316716
	0.26	0.666	2.83928	7.46622
SDAUF + U	0.235	0.662	2.55437	7.42063		average	2.40242	7.46242
	0.22	0.681	2.38342	7.63717		stdev	0.143402	0.15805
	0.21	0.654	2.26946	7.32946
SDAUF +F	0.691	0.688	7.75113	7.71694		average	7.78532	7.75113
	0.681	0.69	7.63717	7.73973		stdev	0.16788	0.0410903
	0.71	0.695	7.96766	7.79672
SDAUF +UF	0.677	0.853	7.59158	9.59735		average	7.55739	9.34283
	0.681	0.812	7.63717	9.13009		stdev	0.101293	0.236413
	0.664	0.827	7.44343	9.30104
	Standard Curve 1			Standard Curve 2
	Abs	[S2-] uM		Abs	[S2-] uM
	0	0		0	0
	0.022	1.25		0.016	1.25
	0.045	2.5		0.036	2.5
	0.09	5		0.078	5
	0.184	10		0.156	10
	0.382	20		0.326	20
	0.743	40		0.632	40
	1.396	80		1.232	80
	Standard Curve 1	intercept	slope
		0.0108621	0.0175494
	Standard Curve 2	intercept	slope
		0.00245161	0.0154733

## Sheet: Supp Fig 7
SDAU (Supplementary Figure 7a)				SDAUF (Supplementary Figure 7b, same as Fig 1c)
Q (inverse Angstrom)	I(q)	error		Q (inverse Angstrom)	I(q)	error
0.00504	4.04	0.0106		0.00372	0.0348	0.0148
0.00531	2.06	0.00892		0.00394	0.0325	0.0182
0.00559	0.938	0.00757		0.00416	0.0743	0.00477
0.00586	-0.0375	0.00642		0.00439	0.089	0.00384
0.00614	-0.0257	0.00529		0.00461	0.0818	0.00348
0.00641	0.00834	0.00433		0.00483	0.0874	0.00298
0.00669	0.00979	0.0035		0.00505	0.0856	0.00287
0.00696	0.0167	0.00276		0.00527	0.0856	0.00257
0.00724	0.018	0.00211		0.00549	0.0844	0.00246
0.00751	0.0257	0.00164		0.00572	0.0817	0.0021
0.00779	0.0313	0.00134		0.00594	0.0863	0.00202
0.00806	0.0325	0.00112		0.00616	0.0824	0.00197
0.00834	0.035	0.000957		0.00638	0.0852	0.00179
0.00861	0.0372	0.000866		0.0066	0.0862	0.00172
0.00889	0.0365	0.0008		0.00682	0.0838	0.00159
0.00916	0.0365	0.000768		0.00705	0.0834	0.00154
0.00944	0.0362	0.000732		0.00727	0.0882	0.00145
0.00971	0.0377	0.000711		0.00749	0.0811	0.00133
0.00999	0.036	0.000682		0.00771	0.0796	0.00131
0.0103	0.0353	0.000659		0.00793	0.0826	0.00125
0.0105	0.0361	0.000646		0.00815	0.0835	0.00127
0.0108	0.0364	0.000626		0.00837	0.0837	0.00125
0.0111	0.0371	0.000618		0.0086	0.0828	0.0011
0.0114	0.0353	0.000594		0.00882	0.083	0.00106
0.0116	0.0359	0.000584		0.00904	0.0841	0.00103
0.0119	0.0353	0.000569		0.00926	0.0819	0.000976
0.0122	0.0361	0.00056		0.00948	0.0802	0.00092
0.0125	0.0352	0.000545		0.0097	0.0815	0.000873
0.0127	0.0353	0.000534		0.00993	0.0818	0.000877
0.013	0.0348	0.000523		0.0101	0.0799	0.000842
0.0133	0.0343	0.000513		0.0104	0.0789	0.000785
0.0136	0.0355	0.000508		0.0106	0.0791	0.000771
0.0138	0.0349	0.000498		0.0108	0.0807	0.000773
0.0141	0.0345	0.000488		0.011	0.0795	0.000771
0.0144	0.0344	0.000481		0.0113	0.0784	0.000726
0.0147	0.0336	0.000471		0.0115	0.0795	0.000705
0.0149	0.0334	0.000463		0.0117	0.078	0.000714
0.0152	0.0329	0.000455		0.0119	0.0782	0.000695
0.0155	0.0339	0.000451		0.0121	0.0783	0.000691
0.0158	0.0341	0.000447		0.0124	0.0777	0.000672
0.016	0.0342	0.000441		0.0126	0.0784	0.000652
0.0163	0.0341	0.000434		0.0128	0.0774	0.000672
0.0166	0.0344	0.00043		0.013	0.0779	0.000657
0.0169	0.0334	0.000421		0.0132	0.0763	0.000616
0.0171	0.0334	0.000418		0.0135	0.0769	0.000627
0.0174	0.0334	0.000412		0.0137	0.0765	0.000603
0.0177	0.0334	0.000407		0.0139	0.0751	0.000614
0.018	0.0334	0.000405		0.0141	0.0757	0.000586
0.0182	0.0328	0.000397		0.0144	0.0755	0.000584
0.0185	0.032	0.000391		0.0146	0.0746	0.000586
0.0188	0.0321	0.000387		0.0148	0.0756	0.000577
0.0191	0.0322	0.000384		0.015	0.0756	0.000562
0.0193	0.0325	0.000382		0.0152	0.0741	0.000562
0.0196	0.0319	0.000376		0.0155	0.0737	0.000545
0.0199	0.032	0.000374		0.0157	0.0735	0.000555
0.0202	0.0318	0.000368		0.0159	0.0729	0.000528
0.0204	0.031	0.000363		0.0161	0.0728	0.000528
0.0207	0.0312	0.000362		0.0164	0.073	0.000522
0.021	0.0313	0.000358		0.0166	0.073	0.000524
0.0213	0.0303	0.000351		0.0168	0.0732	0.000499
0.0215	0.0312	0.000352		0.017	0.0719	0.000489
0.0218	0.0307	0.000347		0.0172	0.072	0.000499
0.0221	0.031	0.000345		0.0175	0.0722	0.000505
0.0224	0.0305	0.000341		0.0177	0.0714	0.000473
0.0226	0.0306	0.00034		0.0179	0.0705	0.000481
0.0229	0.03	0.000335		0.0181	0.0715	0.000478
0.0232	0.0301	0.000334		0.0183	0.0708	0.000478
0.0235	0.0296	0.000327		0.0186	0.0705	0.000467
0.0237	0.0296	0.000326		0.0188	0.0701	0.000458
0.024	0.0292	0.000322		0.019	0.0694	0.000462
0.0243	0.0289	0.000318		0.0192	0.0692	0.000459
0.0246	0.0289	0.000317		0.0195	0.0689	0.000445
0.0248	0.0293	0.000317		0.0197	0.0683	0.000438
0.0251	0.0283	0.000311		0.0199	0.069	0.000435
0.0254	0.0288	0.000309		0.0201	0.068	0.000438
0.0257	0.0286	0.000308		0.0203	0.0677	0.00043
0.0259	0.028	0.000302		0.0206	0.0667	0.000424
0.0262	0.0278	0.0003		0.0208	0.0676	0.00042
0.0265	0.0276	0.0003		0.021	0.0664	0.000422
0.0268	0.027	0.000294		0.0212	0.0671	0.000422
0.027	0.0274	0.000295		0.0214	0.0665	0.000409
0.0273	0.0276	0.000293		0.0217	0.0658	0.000404
0.0276	0.0274	0.000292		0.0219	0.0661	0.000416
0.0279	0.0268	0.000286		0.0221	0.0651	0.000405
0.0281	0.0267	0.000285		0.0223	0.0655	0.000397
0.0284	0.0262	0.000282		0.0226	0.0648	0.000396
0.0287	0.0263	0.00028		0.0228	0.0644	0.000388
0.029	0.0261	0.000278		0.023	0.0639	0.000396
0.0292	0.0256	0.000274		0.0232	0.0628	0.000376
0.0295	0.0256	0.000272		0.0234	0.0628	0.000377
0.0298	0.0256	0.000272		0.0237	0.0626	0.000378
0.0301	0.0252	0.000267		0.0239	0.0618	0.00038
0.0303	0.0249	0.000265		0.0241	0.0623	0.000369
0.0306	0.025	0.000265		0.0243	0.0622	0.000368
0.0309	0.0241	0.000259		0.0246	0.0614	0.000371
0.0312	0.0242	0.000259		0.0248	0.0616	0.000373
0.0314	0.0244	0.000257		0.025	0.0603	0.000356
0.0317	0.0236	0.000254		0.0252	0.0601	0.000359
0.032	0.024	0.000254		0.0254	0.0601	0.000358
0.0323	0.0237	0.000251		0.0257	0.0598	0.000358
0.0325	0.0234	0.000248		0.0259	0.0597	0.00035
0.0328	0.0231	0.000245		0.0261	0.0589	0.000345
0.0331	0.0233	0.000245		0.0263	0.0591	0.000345
0.0333	0.0229	0.000243		0.0265	0.0581	0.000336
0.0336	0.0224	0.00024		0.0268	0.0576	0.000331
0.0339	0.0223	0.000238		0.027	0.0576	0.000332
0.0342	0.0225	0.000237		0.0272	0.0573	0.000319
0.0344	0.0225	0.000237		0.0274	0.057	0.000329
0.0347	0.0221	0.000234		0.0277	0.0568	0.000323
0.035	0.0218	0.000231		0.0279	0.0558	0.000319
0.0353	0.0216	0.00023		0.0281	0.0556	0.000314
0.0355	0.0213	0.000228		0.0283	0.0555	0.000319
0.0358	0.0212	0.000226		0.0285	0.055	0.000312
0.0361	0.0211	0.000224		0.0288	0.0549	0.000314
0.0364	0.0207	0.000222		0.029	0.0541	0.000305
0.0366	0.0205	0.00022		0.0292	0.0541	0.000308
0.0369	0.0203	0.000218		0.0294	0.0539	0.000303
0.0372	0.0203	0.000218		0.0296	0.0535	0.000304
0.0375	0.0199	0.000214		0.0299	0.0526	0.000296
0.0377	0.02	0.000215		0.0301	0.0524	0.000297
0.038	0.0196	0.000211		0.0303	0.0523	0.000298
0.0383	0.0195	0.00021		0.0305	0.0517	0.000296
0.0386	0.0191	0.000208		0.0308	0.0516	0.000293
0.0388	0.0188	0.000205		0.031	0.0513	0.00029
0.0391	0.0191	0.000206		0.0312	0.0505	0.000291
0.0394	0.0189	0.000204		0.0314	0.0506	0.000288
0.0397	0.0187	0.000203		0.0316	0.05	0.000286
0.0399	0.0186	0.000201		0.0319	0.05	0.000284
0.0402	0.0181	0.000198		0.0321	0.049	0.000284
0.0405	0.0178	0.000197		0.0323	0.0489	0.000279
0.0408	0.0177	0.000195		0.0325	0.0484	0.000279
0.041	0.0176	0.000195		0.0327	0.0486	0.000275
0.0413	0.0171	0.000192		0.033	0.0477	0.000274
0.0416	0.017	0.000191		0.0332	0.0473	0.000273
0.0419	0.0171	0.00019		0.0334	0.0469	0.000272
0.0421	0.0171	0.00019		0.0336	0.0472	0.000269
0.0424	0.0168	0.000188		0.0339	0.0465	0.000273
0.0427	0.0164	0.000185		0.0341	0.0465	0.000266
0.043	0.0163	0.000184		0.0343	0.046	0.000267
0.0432	0.0165	0.000184		0.0345	0.0458	0.000263
0.0435	0.0157	0.00018		0.0347	0.0446	0.000264
0.0438	0.0158	0.00018		0.035	0.0445	0.00026
0.0441	0.0156	0.000178		0.0352	0.0438	0.000261
0.0443	0.0154	0.000177		0.0354	0.044	0.000257
0.0446	0.0153	0.000176		0.0356	0.0435	0.000257
0.0449	0.0152	0.000175		0.0359	0.0429	0.000252
0.0452	0.0149	0.000173		0.0361	0.0424	0.000255
0.0454	0.0149	0.000171		0.0363	0.0427	0.000247
0.0457	0.0148	0.000172		0.0365	0.0424	0.000253
0.046	0.0145	0.000174		0.0367	0.0419	0.000249
0.0463	0.0143	0.000177		0.037	0.0415	0.000249
0.0465	0.014	0.000178		0.0372	0.0411	0.000245
0.0468	0.0138	0.000179		0.0374	0.0408	0.000244
0.0471	0.0136	0.00018		0.0376	0.0405	0.000246
0.0474	0.0134	0.00018		0.0378	0.0401	0.000244
0.0476	0.0133	0.000181		0.0381	0.0398	0.000238
0.0479	0.0133	0.000182		0.0383	0.0392	0.000241
0.0482	0.0128	0.00018		0.0385	0.039	0.000237
0.0485	0.0125	0.00018		0.0387	0.0391	0.000239
0.0487	0.0127	0.000182		0.039	0.0388	0.000235
0.049	0.0125	0.000181		0.0392	0.038	0.000231
0.0493	0.0124	0.000182		0.0394	0.038	0.000233
0.0496	0.0122	0.000182		0.0396	0.0376	0.000234
0.0498	0.0121	0.000182		0.0398	0.0373	0.000228
0.0501	0.0119	0.000181		0.0401	0.0369	0.000229
0.0504	0.0116	0.000179		0.0403	0.0364	0.000229
0.0507	0.0115	0.000173		0.0405	0.0364	0.00023
0.0509	0.0115	0.00017		0.0407	0.0358	0.000224
0.0512	0.0115	0.000167		0.0409	0.0357	0.000224
0.0515	0.0113	0.000163		0.0412	0.0349	0.000227
0.0518	0.0111	0.000161		0.0414	0.0348	0.00022
0.052	0.011	0.000159		0.0416	0.0349	0.000224
0.0523	0.011	0.000159		0.0418	0.0343	0.000218
0.0526	0.0109	0.000157		0.0421	0.0339	0.000218
0.0529	0.0106	0.000155		0.0423	0.0336	0.000217
0.0531	0.0103	0.000153		0.0425	0.033	0.000214
0.0534	0.0104	0.000151		0.0427	0.0331	0.000215
0.0537	0.0104	0.000151		0.0429	0.0325	0.000214
0.054	0.00981	0.000147		0.0432	0.0327	0.000212
0.0542	0.0097	0.000146		0.0434	0.0324	0.000214
0.0545	0.00997	0.000147		0.0436	0.0318	0.000209
0.0548	0.00983	0.000145		0.0438	0.0315	0.000211
0.0551	0.00951	0.000143		0.044	0.0311	0.000209
0.0553	0.00904	0.00014		0.0443	0.0309	0.000206
0.0556	0.00905	0.00014		0.0445	0.0306	0.000208
0.0559	0.00897	0.000139		0.0447	0.03	0.000206
0.0562	0.0088	0.000137		0.0449	0.0296	0.000202
0.0564	0.00906	0.000138		0.0452	0.0299	0.000207
0.0567	0.0088	0.000136		0.0454	0.0292	0.000198
0.057	0.00879	0.000136		0.0456	0.0287	0.000201
0.0573	0.00852	0.000134		0.0458	0.0287	0.000197
0.0575	0.00851	0.000134		0.046	0.0287	0.000201
0.0578	0.00821	0.000132		0.0463	0.0283	0.000197
0.0581	0.00813	0.000131		0.0465	0.0283	0.000196
0.0584	0.00812	0.000131		0.0467	0.0278	0.000198
0.0586	0.00833	0.000131		0.0469	0.0274	0.000197
0.0589	0.00803	0.00013		0.0472	0.0269	0.000193
0.0592	0.0077	0.000127		0.0474	0.0267	0.000193
0.0595	0.00736	0.000125		0.0476	0.0262	0.000193
0.0597	0.00741	0.000125		0.0478	0.026	0.000191
0.06	0.00757	0.000126		0.048	0.0261	0.000191
0.0603	0.00725	0.000124		0.0483	0.026	0.00019
0.0606	0.00711	0.000123		0.0485	0.0255	0.00019
0.0608	0.00692	0.000122		0.0487	0.025	0.000189
0.0611	0.00705	0.000122		0.0489	0.0249	0.000188
0.0614	0.00684	0.00012		0.0491	0.0246	0.00019
0.0617	0.00682	0.00012		0.0494	0.0243	0.000189
0.0619	0.00667	0.000119		0.0496	0.024	0.00019
0.0622	0.00667	0.000119		0.0498	0.024	0.00019
0.0625	0.00642	0.000118		0.05	0.0239	0.000187
0.0628	0.00642	0.000117		0.0503	0.0233	0.000192
0.063	0.00619	0.000116		0.0505	0.0229	0.000187
0.0633	0.00613	0.000115		0.0507	0.0228	0.000188
0.0636	0.00605	0.000114		0.0509	0.0228	0.000188
0.0639	0.0059	0.000113		0.0511	0.0225	0.000188
0.0641	0.00581	0.000112		0.0514	0.0221	0.000186
0.0644	0.00572	0.000111		0.0516	0.0217	0.000186
0.0647	0.00557	0.00011		0.0518	0.0214	0.000182
0.065	0.00558	0.00011		0.052	0.0213	0.000186
0.0652	0.00578	0.00011		0.0522	0.0208	0.000181
0.0655	0.00559	0.000109		0.0525	0.0209	0.000185
0.0658	0.00535	0.000107		0.0527	0.0203	0.00018
0.0661	0.00522	0.000107		0.0529	0.02	0.000181
0.0663	0.00518	0.000106		0.0531	0.0201	0.000182
0.0666	0.00534	0.000107		0.0534	0.0206	0.000182
0.0669	0.00515	0.000106		0.0536	0.0198	0.000179
0.0672	0.00508	0.000105		0.0538	0.0199	0.00018
0.0674	0.00498	0.000104		0.054	0.0196	0.000183
0.0677	0.00509	0.000105		0.0542	0.0192	0.000184
0.068	0.00476	0.000103		0.0545	0.0189	0.000182
0.0683	0.00469	0.000102		0.0547	0.0188	0.000183
0.0685	0.00476	0.000102		0.0549	0.0184	0.000181
0.0688	0.00466	0.000102		0.0551	0.0182	0.000184
0.0691	0.00452	0.000101		0.0554	0.0179	0.000181
0.0694	0.00437	0.0001		0.0556	0.018	0.00018
0.0696	0.00433	0.0001		0.0558	0.0174	0.000184
0.0699	0.00423	9.98e-05		0.056	0.0175	0.000186
0.0702	0.00405	9.87e-05		0.0562	0.0172	0.000182
0.0705	0.00406	9.92e-05		0.0565	0.0169	0.000184
0.0707	0.004	9.89e-05		0.0567	0.0169	0.000186
0.071	0.00399	9.91e-05		0.0569	0.0165	0.000189
0.0713	0.00384	9.8e-05		0.0571	0.0161	0.000186
0.0716	0.00392	9.86e-05		0.0573	0.0163	0.000188
0.0718	0.00396	9.85e-05		0.0576	0.0161	0.000189
0.0721	0.00391	9.83e-05		0.0578	0.0162	0.00019
0.0724	0.00388	9.76e-05		0.058	0.0157	0.00019
0.0727	0.00368	9.63e-05		0.0582	0.0155	0.000189
0.0729	0.00381	9.67e-05		0.0585	0.0153	0.000186
0.0732	0.00357	9.49e-05		0.0587	0.015	0.000189
0.0735	0.00347	9.47e-05		0.0589	0.015	0.000183
0.0738	0.00325	9.28e-05		0.0591	0.0145	0.000181
0.074	0.00339	9.34e-05		0.0593	0.0145	0.000178
0.0743	0.00355	9.43e-05		0.0596	0.014	0.000178
0.0746	0.00338	9.24e-05		0.0598	0.0141	0.000178
0.0749	0.00341	9.25e-05		0.06	0.0139	0.000173
0.0751	0.0032	9.14e-05		0.0602	0.0139	0.000175
0.0754	0.00309	9.03e-05		0.0604	0.0138	0.000174
0.0757	0.00313	9.03e-05		0.0607	0.0135	0.000172
0.076	0.00311	8.98e-05		0.0609	0.0129	0.000169
0.0762	0.00307	8.96e-05		0.0611	0.0132	0.00017
0.0765	0.00294	8.83e-05		0.0613	0.0128	0.000167
0.0768	0.00302	8.88e-05		0.0616	0.0132	0.000168
0.0771	0.00297	8.83e-05		0.0618	0.0126	0.000164
0.0773	0.00284	8.71e-05		0.062	0.0126	0.000166
0.0776	0.00279	8.67e-05		0.0622	0.0124	0.000163
0.0779	0.00268	8.57e-05		0.0624	0.0126	0.000167
0.0782	0.00273	8.61e-05		0.0627	0.0121	0.000163
0.0784	0.00278	8.58e-05		0.0629	0.0119	0.000159
0.0787	0.00262	8.49e-05		0.0631	0.0117	0.000159
0.079	0.00257	8.46e-05		0.0633	0.0114	0.000159
0.0793	0.00248	8.37e-05		0.0635	0.0115	0.000156
0.0795	0.00257	8.38e-05		0.0638	0.0114	0.000157
0.0798	0.00246	8.34e-05		0.064	0.0113	0.000155
0.0801	0.00232	8.22e-05		0.0642	0.0108	0.000156
0.0804	0.00262	8.36e-05		0.0644	0.011	0.000152
0.0806	0.00249	8.23e-05		0.0647	0.0107	0.00015
0.0809	0.00227	8.09e-05		0.0649	0.0103	0.000151
0.0812	0.00244	8.21e-05		0.0651	0.0105	0.00015
0.0815	0.00217	7.99e-05		0.0653	0.0105	0.00015
0.0817	0.0024	8.12e-05		0.0655	0.00998	0.000149
0.082	0.00226	8.01e-05		0.0658	0.0101	0.000147
0.0823	0.00226	7.96e-05		0.066	0.00986	0.00015
0.0826	0.00207	7.82e-05		0.0662	0.00977	0.000147
0.0828	0.00204	7.84e-05		0.0664	0.00961	0.000146
0.0831	0.00204	7.8e-05		0.0667	0.00946	0.000148
0.0834	0.00199	7.73e-05		0.0669	0.00922	0.000148
0.0837	0.00195	7.7e-05		0.0671	0.00929	0.000147
0.0839	0.00197	7.73e-05		0.0673	0.00916	0.000147
0.0842	0.00202	7.75e-05		0.0675	0.00912	0.000147
0.0845	0.00189	7.66e-05		0.0678	0.00898	0.000147
0.0848	0.00188	7.68e-05		0.068	0.00916	0.000145
0.085	0.0019	7.64e-05		0.0682	0.0089	0.000146
0.0853	0.00172	7.52e-05		0.0684	0.00889	0.000146
0.0856	0.00176	7.57e-05		0.0686	0.00842	0.000144
0.0859	0.00188	7.62e-05		0.0689	0.00843	0.000146
0.0861	0.00189	7.59e-05		0.0691	0.00835	0.000144
0.0864	0.00168	7.45e-05		0.0693	0.00821	0.000144
0.0867	0.0017	7.48e-05		0.0695	0.00803	0.000145
0.0869	0.00179	7.5e-05		0.0698	0.00799	0.000145
0.0872	0.00188	7.52e-05		0.07	0.00777	0.000142
0.0875	0.00169	7.38e-05		0.0702	0.00795	0.000143
0.0878	0.00179	7.44e-05		0.0704	0.00772	0.000144
0.088	0.00161	7.34e-05		0.0706	0.00754	0.000144
0.0883	0.00162	7.34e-05		0.0709	0.00739	0.00014
0.0886	0.00156	7.27e-05		0.0711	0.00755	0.000142
0.0889	0.00161	7.31e-05		0.0713	0.00751	0.000142
0.0891	0.00166	7.3e-05		0.0715	0.00704	0.000141
0.0894	0.00149	7.19e-05		0.0717	0.00712	0.000141
0.0897	0.00155	7.25e-05		0.072	0.00714	0.000141
0.09	0.00156	7.34e-05		0.0722	0.0069	0.00014
0.0902	0.0015	7.3e-05		0.0724	0.00687	0.000142
0.0905	0.00153	7.18e-05		0.0726	0.00672	0.000139
0.0908	0.00158	7.22e-05		0.0729	0.00643	0.000139
0.0911	0.00164	7.2e-05		0.0731	0.00651	0.000141
0.0913	0.00144	7.08e-05		0.0733	0.00624	0.000141
0.0916	0.00143	7.07e-05		0.0735	0.00656	0.000139
0.0919	0.00135	6.99e-05		0.0737	0.00647	0.00014
0.0922	0.0014	7.01e-05		0.074	0.00589	0.000137
0.0924	0.00135	6.96e-05		0.0742	0.00607	0.000139
0.0927	0.00141	7.01e-05		0.0744	0.00604	0.000136
0.093	0.00139	6.97e-05		0.0746	0.00591	0.000137
0.0933	0.00131	6.9e-05		0.0749	0.00609	0.000138
0.0935	0.0013	6.9e-05		0.0751	0.00601	0.000137
0.0938	0.00128	6.86e-05		0.0753	0.00565	0.000137
0.0941	0.00127	6.85e-05		0.0755	0.0057	0.000136
0.0944	0.00131	6.89e-05		0.0757	0.00552	0.000136
0.0946	0.00127	6.86e-05		0.076	0.00565	0.000137
0.0949	0.00131	6.88e-05		0.0762	0.00548	0.000136
0.0952	0.0012	6.78e-05		0.0764	0.00554	0.000134
0.0955	0.0012	6.79e-05		0.0766	0.00509	0.000134
0.0957	0.00127	6.82e-05		0.0768	0.00509	0.000136
0.096	0.00122	6.76e-05		0.0771	0.00537	0.000135
0.0963	0.0013	6.8e-05		0.0773	0.00525	0.000133
0.0966	0.00118	6.73e-05		0.0775	0.00517	0.000134
0.0968	0.00111	6.72e-05		0.0777	0.00503	0.000133
0.0971	0.00103	6.63e-05		0.078	0.00525	0.000133
0.0974	0.00117	6.73e-05		0.0782	0.00503	0.000132
0.0977	0.00108	6.64e-05		0.0784	0.00475	0.000133
0.0979	0.00118	6.68e-05		0.0786	0.00488	0.000132
0.0982	0.0012	6.69e-05		0.0788	0.00481	0.000132
0.0985	0.0011	6.64e-05		0.0791	0.0048	0.000131
0.0988	0.00106	6.6e-05		0.0793	0.00458	0.000131
0.099	0.00121	6.68e-05		0.0795	0.00466	0.00013
0.0993	0.000996	6.53e-05		0.0797	0.00441	0.000132
0.0996	0.00116	6.65e-05		0.0799	0.00453	0.000129
0.0999	0.000991	6.51e-05		0.0802	0.00444	0.00013
0.1	0.00111	6.6e-05		0.0804	0.00439	0.000131
0.1	0.00102	6.5e-05		0.0806	0.00423	0.00013
0.101	0.00127	6.68e-05		0.0808	0.00416	0.000127
0.101	0.00109	6.52e-05		0.0811	0.00442	0.000129
0.101	0.00115	6.57e-05		0.0813	0.00414	0.000129
0.102	0.00107	6.53e-05		0.0815	0.00389	0.000128
0.102	0.00103	6.52e-05		0.0817	0.00411	0.000128
0.102	0.000865	6.4e-05		0.0819	0.00403	0.000128
0.102	0.00108	6.52e-05		0.0822	0.00401	0.000127
0.103	0.000968	6.43e-05		0.0824	0.0039	0.000129
0.103	0.00102	6.46e-05		0.0826	0.00379	0.000127
0.103	0.00104	6.47e-05		0.0828	0.00387	0.000127
0.103	0.0011	6.49e-05		0.083	0.00382	0.000128
0.104	0.000926	6.35e-05		0.0833	0.00393	0.000129
0.104	0.000876	6.35e-05		0.0835	0.00381	0.000127
0.104	0.000896	6.49e-05		0.0837	0.00367	0.000126
0.105	0.00104	6.61e-05		0.0839	0.00361	0.000126
0.105	0.00109	6.7e-05		0.0842	0.00354	0.000127
0.105	0.000975	6.67e-05		0.0844	0.00341	0.000125
0.105	0.000935	6.7e-05		0.0846	0.00351	0.000126
0.106	0.000854	6.69e-05		0.0848	0.00351	0.000128
0.106	0.000941	6.8e-05		0.085	0.00359	0.000126
0.106	0.00088	6.72e-05		0.0853	0.00318	0.000124
0.106	0.00107	6.87e-05		0.0855	0.00359	0.000126
0.107	0.00102	6.88e-05		0.0857	0.00305	0.000125
0.107	0.000901	6.84e-05		0.0859	0.00322	0.000126
0.107	0.000845	6.81e-05		0.0862	0.00323	0.000125
0.108	0.000889	6.9e-05		0.0864	0.00337	0.000125
0.108	0.0009	6.89e-05		0.0866	0.00318	0.000126
0.108	0.000865	6.93e-05		0.0868	0.00318	0.000127
0.108	0.000834	6.92e-05		0.087	0.00304	0.000126
0.109	0.000833	6.88e-05		0.0873	0.00304	0.000125
0.109	0.000861	6.76e-05		0.0875	0.00306	0.000128
0.109	0.000821	6.67e-05		0.0877	0.00282	0.000129
0.109	0.000831	6.6e-05		0.0879	0.00315	0.000127
0.11	0.000873	6.53e-05		0.0881	0.00296	0.000127
0.11	0.0008	6.47e-05		0.0884	0.0027	0.00013
0.11	0.00072	6.4e-05		0.0886	0.00299	0.000128
0.111	0.000865	6.43e-05		0.0888	0.00297	0.000128
0.111	0.000906	6.44e-05		0.089	0.00289	0.000127
0.111	0.00079	6.34e-05		0.0893	0.00271	0.000126
0.111	0.000812	6.35e-05		0.0895	0.00284	0.000126
0.112	0.000666	6.23e-05		0.0897	0.00259	0.000125
0.112	0.000744	6.27e-05		0.0899	0.00287	0.000125
0.112	0.000842	6.31e-05		0.0901	0.00274	0.000124
0.113	0.000784	6.23e-05		0.0904	0.00286	0.000124
0.113	0.000863	6.25e-05		0.0906	0.0027	0.000126
0.113	0.000717	6.13e-05		0.0908	0.00264	0.000122
0.113	0.000808	6.19e-05		0.091	0.00273	0.000123
0.114	0.000869	6.19e-05		0.0912	0.00283	0.000126
0.114	0.000916	6.19e-05		0.0915	0.00272	0.000124
0.114	0.000861	6.16e-05		0.0917	0.00245	0.000122
0.114	0.000743	6.06e-05		0.0919	0.00249	0.000123
0.115	0.000752	6.06e-05		0.0921	0.00264	0.000123
0.115	0.000807	6.07e-05		0.0924	0.00256	0.000124
0.115	0.00083	6.06e-05		0.0926	0.00277	0.000122
0.116	0.000837	6.05e-05		0.0928	0.00236	0.000121
0.116	0.00082	6.03e-05		0.093	0.00238	0.000122
0.116	0.000886	6.07e-05		0.0932	0.00272	0.000123
0.116	0.000763	5.98e-05		0.0935	0.00221	0.000121
0.117	0.000749	5.95e-05		0.0937	0.00226	0.000119
0.117	0.000771	5.97e-05		0.0939	0.00241	0.000122
0.117	0.000887	6.03e-05		0.0941	0.00228	0.000122
0.117	0.000655	5.9e-05		0.0943	0.00217	0.00012
0.118	0.000641	5.86e-05		0.0946	0.00246	0.000121
0.118	0.00072	5.89e-05		0.0948	0.0023	0.000122
0.118	0.000803	5.95e-05		0.095	0.00201	0.000121
0.119	0.000699	5.85e-05		0.0952	0.00245	0.00012
0.119	0.000704	5.84e-05		0.0955	0.00221	0.00012
0.119	0.000687	5.81e-05		0.0957	0.00226	0.000121
0.119	0.000772	5.86e-05		0.0959	0.00231	0.00012
0.12	0.000846	5.88e-05		0.0961	0.00212	0.00012
0.12	0.000786	5.85e-05		0.0963	0.00198	0.000119
0.12	0.000673	5.76e-05		0.0966	0.00212	0.000119
0.12	0.000739	5.79e-05		0.0968	0.00236	0.000121
0.121	0.000759	5.8e-05		0.097	0.00219	0.00012
0.121	0.000766	5.78e-05		0.0972	0.00239	0.000118
0.121	0.000712	5.75e-05		0.0975	0.00213	0.000119
0.122	0.000729	5.72e-05		0.0977	0.00218	0.00012
0.122	0.000721	5.73e-05		0.0979	0.00216	0.000119
0.122	0.000717	5.75e-05		0.0981	0.00199	0.000117
0.122	0.000679	5.68e-05		0.0983	0.00212	0.000119
0.123	0.000711	5.7e-05		0.0986	0.0021	0.00012
0.123	0.000693	5.67e-05		0.0988	0.00205	0.000119
0.123	0.00074	5.69e-05		0.099	0.00204	0.000118
0.124	0.000734	5.68e-05		0.0992	0.00201	0.000117
0.124	0.000717	5.65e-05		0.0994	0.00216	0.000119
0.124	0.000596	5.57e-05		0.0997	0.00199	0.000119
0.124	0.000646	5.59e-05		0.0999	0.00226	0.000117
0.125	0.000603	5.56e-05		0.1	0.00209	0.000117
0.125	0.000542	5.49e-05		0.1	0.00204	0.000119
0.125	0.000652	5.56e-05		0.101	0.00193	0.000119
0.125	0.000625	5.5e-05		0.101	0.00212	0.000117
0.126	0.00062	5.51e-05		0.101	0.00198	0.000116
0.126	0.000654	5.52e-05		0.101	0.00186	0.000118
0.126	0.000746	5.56e-05		0.101	0.00177	0.000118
0.127	0.000672	5.53e-05		0.102	0.0019	0.000116
0.127	0.00065	5.49e-05		0.102	0.00188	0.000117
0.127	0.000743	5.53e-05		0.102	0.00217	0.000118
0.127	0.000683	5.5e-05		0.102	0.00202	0.000116
0.128	0.000652	5.48e-05		0.103	0.00177	0.000116
0.128	0.000626	5.45e-05		0.103	0.0017	0.000116
0.128	0.000563	5.45e-05		0.103	0.00199	0.000115
0.128	0.000541	5.44e-05		0.103	0.00189	0.000117
0.129	0.000634	5.49e-05		0.103	0.0018	0.000115
0.129	0.000563	5.41e-05		0.104	0.00185	0.000115
0.129	0.000553	5.44e-05		0.104	0.00178	0.000115
0.13	0.000672	5.48e-05		0.104	0.00158	0.000117
0.13	0.000659	5.46e-05		0.104	0.00171	0.000115
0.13	0.000652	5.43e-05		0.105	0.00176	0.000114
0.13	0.000638	5.42e-05		0.105	0.00168	0.000116
0.131	0.000634	5.41e-05		0.105	0.00187	0.000117
0.131	0.00065	5.45e-05		0.105	0.00189	0.000115
0.131	0.000662	5.46e-05		0.105	0.00177	0.000114
0.131	0.000513	5.35e-05		0.106	0.00176	0.000116
0.132	0.000591	5.39e-05		0.106	0.00171	0.000117
0.132	0.000544	5.35e-05		0.106	0.0016	0.000115
0.132	0.000553	5.34e-05		0.106	0.00163	0.000114
0.133	0.000553	5.36e-05		0.107	0.00151	0.000115
0.133	0.000565	5.32e-05		0.107	0.00183	0.000116
0.133	0.000583	5.33e-05		0.107	0.00161	0.000116
0.133	0.000529	5.3e-05		0.107	0.0018	0.000114
0.134	0.000529	5.28e-05		0.107	0.00171	0.000114
0.134	0.000499	5.27e-05		0.108	0.00174	0.000117
0.134	0.000445	5.22e-05		0.108	0.00159	0.000115
0.135	0.000476	5.25e-05		0.108	0.00165	0.000114
0.135	0.000515	5.24e-05		0.108	0.0019	0.000115
0.135	0.000517	5.25e-05		0.109	0.00171	0.000116
0.135	0.000469	5.21e-05		0.109	0.00148	0.000115
0.136	0.000558	5.25e-05		0.109	0.00153	0.000113
0.136	0.000597	5.25e-05		0.109	0.0016	0.000115
0.136	0.000581	5.24e-05		0.109	0.00152	0.000115
0.136	0.000568	5.21e-05		0.11	0.00138	0.000114
0.137	0.000481	5.17e-05		0.11	0.00157	0.000114
0.137	0.000491	5.18e-05		0.11	0.00135	0.000113
0.137	0.000467	5.18e-05		0.11	0.00159	0.000115
0.138	0.000522	5.18e-05		0.111	0.00156	0.000115
0.138	0.00053	5.2e-05		0.111	0.00162	0.000113
0.138	0.000436	5.12e-05		0.111	0.00168	0.000114
0.138	0.000541	5.16e-05		0.111	0.00154	0.000114
0.139	0.00049	5.14e-05		0.111	0.00148	0.000115
0.139	0.000407	5.12e-05		0.112	0.00159	0.000113
0.139	0.000344	5.05e-05		0.112	0.00156	0.000112
0.139	0.00046	5.11e-05		0.112	0.00134	0.000113
0.14	0.000558	5.15e-05		0.112	0.00144	0.000113
0.14	0.000447	5.09e-05		0.113	0.00154	0.000112
0.14	0.000463	5.1e-05		0.113	0.00155	0.000112
0.141	0.000472	5.11e-05		0.113	0.00143	0.000111
0.141	0.000449	5.07e-05		0.113	0.00159	0.000114
0.141	0.000387	5.05e-05		0.113	0.0014	0.000112
0.141	0.000393	5.05e-05		0.114	0.00148	0.000111
0.142	0.000359	5.02e-05		0.114	0.00149	0.000111
0.142	0.000506	5.09e-05		0.114	0.0015	0.000114
0.142	0.000376	5.02e-05		0.114	0.00144	0.000112
0.142	0.0004	5.03e-05		0.115	0.00163	0.000111
0.143	0.0004	5.01e-05		0.115	0.00158	0.000111
0.143	0.000439	5.04e-05		0.115	0.0014	0.000113
0.143	0.000509	5.04e-05		0.115	0.00132	0.000111
0.144	0.000497	5.05e-05		0.115	0.00146	0.00011
0.144	0.000483	5.07e-05		0.116	0.00148	0.000111
0.144	0.000537	5.09e-05		0.116	0.00142	0.000112
0.144	0.000468	5.01e-05		0.116	0.00151	0.000114
0.145	0.000413	5e-05		0.116	0.00157	0.000114
0.145	0.000391	4.98e-05		0.117	0.00139	0.000113
0.145	0.00043	5e-05		0.117	0.00125	0.000115
0.145	0.000404	5e-05		0.117	0.00129	0.000116
0.146	0.000332	4.97e-05		0.117	0.00116	0.000115
0.146	0.000355	4.98e-05		0.117	0.00144	0.000115
0.146	0.000406	4.99e-05		0.118	0.00141	0.000116
0.147	0.000483	5.04e-05		0.118	0.00134	0.000118
0.147	0.000373	4.99e-05		0.118	0.00134	0.000116
0.147	0.000369	4.94e-05		0.118	0.00145	0.000116
0.147	0.000315	4.89e-05		0.119	0.00139	0.000117
0.148	0.00036	4.91e-05		0.119	0.00111	0.000118
0.148	0.000356	4.9e-05		0.119	0.00129	0.000117
0.148	0.00032	4.86e-05		0.119	0.00137	0.000118
0.149	0.000355	4.88e-05		0.119	0.00139	0.000118
0.149	0.000455	4.92e-05		0.12	0.0014	0.000119
0.149	0.000316	4.85e-05		0.12	0.00139	0.000118
0.149	0.000304	4.84e-05		0.12	0.00121	0.000118
0.15	0.000349	4.86e-05		0.12	0.00146	0.000119
0.15	0.000393	4.87e-05		0.12	0.00136	0.00012
0.15	0.000363	4.85e-05		0.121	0.00135	0.000119
0.15	0.000406	4.89e-05		0.121	0.00131	0.000116
0.151	0.000314	4.82e-05		0.121	0.00112	0.000116
0.151	0.000295	4.8e-05		0.121	0.000973	0.000118
0.151	0.000278	4.79e-05		0.122	0.00138	0.000116
0.152	0.0003	4.79e-05		0.122	0.0012	0.000114
0.152	0.000339	4.82e-05		0.122	0.00128	0.000115
0.152	0.000289	4.78e-05		0.122	0.0014	0.000117
0.152	0.000368	4.8e-05		0.122	0.00118	0.000114
0.153	0.000333	4.8e-05		0.123	0.00154	0.000113
0.153	0.000257	4.74e-05		0.123	0.00129	0.000114
0.153	0.000255	4.73e-05		0.123	0.00124	0.000116
0.153	0.000267	4.74e-05		0.123	0.00127	0.000114
0.154	0.000265	4.75e-05		0.124	0.00122	0.000113
0.154	0.00031	4.74e-05		0.124	0.00112	0.000112
0.154	0.000293	4.73e-05		0.124	0.0013	0.000115
0.155	0.000275	4.73e-05		0.124	0.00127	0.000114
0.155	0.000281	4.72e-05		0.124	0.0012	0.000112
0.155	0.000242	4.69e-05		0.125	0.00104	0.000112
0.155	0.000238	4.7e-05		0.125	0.00105	0.000113
0.156	0.000266	4.72e-05		0.125	0.00105	0.000113
0.156	0.000294	4.71e-05		0.125	0.000907	0.00011
0.156	0.000307	4.7e-05		0.126	0.00124	0.000112
0.156	0.000344	4.74e-05		0.126	0.00127	0.000113
0.157	0.000277	4.67e-05		0.126	0.001	0.000113
0.157	0.0003	4.69e-05		0.126	0.00112	0.000111
0.157	0.000266	4.68e-05		0.126	0.00105	0.000111
0.158	0.000215	4.64e-05		0.127	0.00112	0.000111
0.158	0.000237	4.65e-05		0.127	0.000998	0.000113
0.158	0.000276	4.65e-05		0.127	0.00123	0.000111
0.158	0.000318	4.67e-05		0.127	0.00107	0.000111
0.159	0.00022	4.62e-05		0.128	0.00111	0.000111
0.159	0.000274	4.63e-05		0.128	0.000975	0.000112
0.159	0.000277	4.62e-05		0.128	0.00123	0.000111
0.16	0.000379	4.65e-05		0.128	0.00101	0.000109
0.16	0.00036	4.65e-05		0.128	0.00108	0.000111
0.16	0.000285	4.62e-05		0.129	0.000928	0.000112
0.16	0.000193	4.56e-05		0.129	0.00091	0.00011
0.161	0.000195	4.56e-05		0.129	0.0012	0.00011
0.161	0.000285	4.59e-05		0.129	0.00101	0.00011
0.161	0.000231	4.55e-05		0.13	0.00087	0.000112
0.161	0.000246	4.57e-05		0.13	0.00113	0.00011
0.162	0.000227	4.58e-05		0.13	0.00117	0.000109
0.162	0.000162	4.53e-05		0.13	0.000997	0.000109
0.162	0.00023	4.58e-05		0.13	0.00105	0.000112
0.163	0.000186	4.64e-05		0.131	0.000758	0.000109
0.163	6.24e-05	4.62e-05		0.131	0.00116	0.000109
0.163	0.00023	4.71e-05		0.131	0.00115	0.000109
0.163	0.000281	4.78e-05		0.131	0.00101	0.000112
0.164	0.000172	4.75e-05		0.132	0.000867	0.000108
0.164	0.000155	4.78e-05		0.132	0.000929	0.000108
0.164	0.000206	4.8e-05		0.132	0.000976	0.000109
0.164	0.000238	4.84e-05		0.132	0.000876	0.000111
0.165	0.000267	4.88e-05		0.132	0.000783	0.000109
0.165	0.000209	4.86e-05		0.133	0.000916	0.000108
0.165	0.000267	4.92e-05		0.133	0.000982	0.000108
0.166	0.000217	4.9e-05		0.133	0.00092	0.000111
0.166	0.00022	4.92e-05		0.133	0.00114	0.000109
0.166	0.000273	4.96e-05		0.134	0.00102	0.000109
0.166	0.000167	4.91e-05		0.134	0.00103	0.000108
0.167	0.00024	4.97e-05		0.134	0.00105	0.000109
0.167	0.000257	4.96e-05		0.134	0.000963	0.000111
0.167	0.000289	4.93e-05		0.134	0.000794	0.000107
0.167	0.000202	4.8e-05		0.135	0.000915	0.000108
0.168	0.000275	4.81e-05		0.135	0.000808	0.000108
0.168	0.000196	4.72e-05		0.135	0.000756	0.00011
0.168	0.000147	4.68e-05		0.135	0.00111	0.000109
0.169	0.000162	4.68e-05		0.136	0.000736	0.000107
0.169	0.00018	4.69e-05		0.136	0.000948	0.000109
0.169	0.000127	4.64e-05		0.136	0.000959	0.00011
0.169	0.000147	4.63e-05		0.136	0.00103	0.000108
0.17	0.000167	4.62e-05		0.136	0.000791	0.000108
0.17	0.00021	4.65e-05		0.137	0.00093	0.000108
0.17	0.000211	4.63e-05		0.137	0.000796	0.00011
0.171	0.000135	4.59e-05		0.137	0.000731	0.000107
0.171	0.000133	4.57e-05		0.137	0.000839	0.000107
0.171	0.000141	4.57e-05		0.138	0.000619	0.000107
0.171	6.13e-05	4.51e-05		0.138	0.000752	0.000109
0.172	9.28e-05	4.51e-05		0.138	0.00109	0.000108
0.172	0.000212	4.56e-05		0.138	0.000771	0.000107
0.172	0.0002	4.55e-05		0.138	0.000813	0.000107
0.172	0.000156	4.52e-05		0.139	0.000886	0.00011
0.173	0.000101	4.49e-05		0.139	0.000924	0.000108
0.173	9.17e-05	4.49e-05		0.139	0.000714	0.000106
0.173	0.000144	4.49e-05		0.139	0.000614	0.000107
0.174	0.000119	4.49e-05		0.14	0.000975	0.00011
0.174	0.000107	4.49e-05		0.14	0.000843	0.000107
0.174	0.000143	4.47e-05		0.14	0.000716	0.000106
0.174	0.00015	4.46e-05		0.14	0.000912	0.000107
0.175	0.00016	4.47e-05		0.14	0.000559	0.000108
0.175	0.000114	4.44e-05		0.141	0.000677	0.000107
0.175	0.000231	4.51e-05		0.141	0.000805	0.000106
0.175	0.000114	4.42e-05		0.141	0.00102	0.000107
0.176	8.86e-05	4.43e-05		0.141	0.000698	0.000107
0.176	0.000104	4.41e-05		0.142	0.00108	0.000108
0.176	0.000163	4.43e-05		0.142	0.000654	0.000106
0.177	0.000205	4.43e-05		0.142	0.000674	0.000106
0.177	0.000196	4.41e-05		0.142	0.000675	0.000108
0.177	0.000158	4.39e-05		0.142	0.000696	0.000107
0.177	0.00013	4.36e-05		0.143	0.000639	0.000106
0.178	0.000136	4.35e-05		0.143	0.000825	0.000106
0.178	0.000201	4.4e-05		0.143	0.000786	0.000107
0.178	7.91e-05	4.31e-05		0.143	0.00066	0.000108
0.178	0.000152	4.33e-05		0.144	0.00075	0.000105
0.179	0.000214	4.35e-05		0.144	0.000751	0.000106
0.179	0.000169	4.34e-05		0.144	0.000701	0.000106
0.179	8.51e-05	4.29e-05		0.144	0.000603	0.000108
0.18	6.44e-05	4.29e-05		0.144	0.000742	0.000105
0.18	8.36e-05	4.29e-05		0.145	0.000631	0.000105
0.18	0.000101	4.31e-05		0.145	0.000842	0.000106
0.18	7.81e-05	4.29e-05		0.145	0.000671	0.000108
0.181	3.72e-05	4.3e-05		0.145	0.000534	0.000105
0.181	2.24e-05	4.31e-05		0.146	0.000688	0.000106
0.181	0.000175	4.35e-05		0.146	0.000848	0.000106
0.182	0.000102	4.27e-05		0.146	0.000531	0.000107
0.182	0.00023	4.36e-05		0.146	0.000692	0.000105
0.182	0.000115	4.35e-05		0.146	0.000668	0.000104
0.182	6.09e-05	4.35e-05		0.147	0.000529	0.000105
0.183	8.33e-05	4.32e-05		0.147	0.000829	0.000108
0.183	0.00014	4.3e-05		0.147	0.000631	0.000105
0.183	9.36e-05	4.25e-05		0.147	0.00057	0.000104
0.183	8.46e-05	4.23e-05		0.148	0.000568	0.000105
0.184	0.000106	4.23e-05		0.148	0.000701	0.000108
0.184	0.00015	4.26e-05		0.148	0.000654	0.000105
0.184	0.000146	4.24e-05		0.148	0.000642	0.000104
0.185	0.000139	4.23e-05		0.148	0.000465	0.000105
0.185	0.000176	4.23e-05		0.149	0.000261	0.000106
0.185	0.000135	4.22e-05		0.149	0.000453	0.000105
0.185	5.54e-05	4.18e-05		0.149	0.000339	0.000104
0.186	8.58e-05	4.21e-05		0.149	0.000595	0.000104
0.186	6.06e-05	4.18e-05		0.15	0.000609	0.000106
0.186	0.000161	4.21e-05		0.15	0.000566	0.000105
0.186	0.00012	4.18e-05		0.15	0.00045	0.000104
0.187	0.000111	4.17e-05		0.15	0.000762	0.000105
0.187	7.18e-05	4.14e-05		0.15	0.000324	0.000105
0.187	2.33e-05	4.13e-05		0.151	0.000549	0.000106
0.188	0.000161	4.17e-05		0.151	0.000849	0.000104
0.188	4.16e-05	4.12e-05		0.151	0.000612	0.000105
0.188	3.08e-05	4.11e-05		0.151	0.000369	0.000106
0.188	0.000134	4.16e-05		0.152	0.000616	0.000106
0.189	0.00014	4.15e-05		0.152	0.000561	0.000104
0.189	0.000113	4.15e-05		0.152	0.000565	0.000104
0.189	2.9e-06	4.09e-05		0.152	0.000438	0.000105
0.189	3.13e-05	4.08e-05		0.152	0.000691	0.000107
0.19	0.000119	4.12e-05		0.153	0.000645	0.000104
0.19	0.000149	4.13e-05		0.153	0.000343	0.000104
0.19	0.000125	4.11e-05		0.153	0.000606	0.000104
0.191	0.000125	4.12e-05		0.153	0.000639	0.000107
0.191	6.33e-05	4.09e-05		0.154	0.000459	0.000104
0.191	6.39e-05	4.08e-05		0.154	0.000576	0.000103
0.191	0.000151	4.11e-05		0.154	0.000474	0.000104
0.192	0.000123	4.09e-05		0.154	0.000472	0.000106
0.192	6.19e-05	4.07e-05		0.154	0.00058	0.000105
0.192	9.36e-05	4.08e-05		0.155	0.000524	0.000104
0.193	0.00012	4.08e-05		0.155	0.000424	0.000104
0.193	0.000156	4.1e-05		0.155	0.000441	0.000105
0.193	8.04e-05	4.05e-05		0.155	0.00068	0.000105
0.193	0.000168	4.08e-05		0.156	0.00069	0.000103
0.194	5.59e-05	4.04e-05		0.156	0.000585	0.000104
0.194	5.01e-05	4.05e-05		0.156	0.000499	0.000105
0.194	4.38e-05	4.03e-05		0.156	0.000523	0.000105
0.194	0.000119	4.05e-05		0.156	0.00043	0.000104
0.195	4.03e-05	4.01e-05		0.157	0.000478	0.000103
0.195	7.71e-05	4.03e-05		0.157	0.000467	0.000105
0.195	6.74e-05	4.02e-05		0.157	0.000599	0.000105
0.196	4.41e-06	4e-05		0.157	0.000504	0.000103
0.196	4.16e-05	4.01e-05		0.158	0.000544	0.000104
0.196	5.33e-05	4.01e-05		0.158	0.000288	0.000105
0.196	5.09e-05	4.02e-05		0.158	0.000572	0.000105
0.197	-2.59e-05	3.97e-05		0.158	0.000633	0.000103
0.197	0.000125	4.04e-05		0.158	0.000697	0.000104
0.197	6.75e-05	3.99e-05		0.159	0.000215	0.000104
0.197	2.52e-05	3.99e-05		0.159	0.000383	0.000105
0.198	1.37e-05	3.98e-05		0.159	0.000424	0.000103
0.198	0.000102	4.01e-05		0.159	0.000578	0.000103
0.198	6.9e-05	3.98e-05		0.159	0.00024	0.000103
0.199	7.55e-05	3.98e-05		0.16	0.000233	0.000105
0.199	7.89e-05	3.98e-05		0.16	0.000515	0.000103
0.199	3.69e-05	3.96e-05		0.16	0.000481	0.000103
0.199	8.7e-05	3.98e-05		0.16	0.000485	0.000104
0.2	0.000129	3.99e-05		0.161	0.000359	0.000104
0.2	7.61e-05	3.95e-05		0.161	0.000533	0.000103
0.2	8.28e-05	3.97e-05		0.161	0.000376	0.000102
0.2	7.94e-05	3.96e-05		0.161	0.000336	0.000103
0.201	4.34e-05	3.94e-05		0.161	0.000482	0.000104
0.201	0.000112	3.97e-05		0.162	0.000328	0.000103
0.201	6.99e-05	3.95e-05		0.162	0.000271	0.000102
0.202	5.45e-06	3.93e-05		0.162	0.000461	0.000103
0.202	4.29e-05	3.93e-05		0.162	0.000327	0.000104
0.202	5.83e-05	3.94e-05		0.163	0.000504	0.000103
0.202	5.04e-05	3.95e-05		0.163	0.000439	0.000103
0.203	5.01e-05	3.92e-05		0.163	0.000412	0.000102
0.203	3.05e-05	3.91e-05		0.163	0.000458	0.000104
0.203	8.57e-05	3.93e-05		0.163	0.000258	0.000104
0.203	0.000106	3.95e-05		0.164	0.000472	0.000102
0.204	6.72e-05	3.93e-05		0.164	0.000337	0.000102
0.204	3.58e-06	3.89e-05		0.164	0.000204	0.000104
0.204	7.35e-05	3.92e-05		0.164	0.000227	0.000103
0.205	3.13e-05	3.91e-05		0.165	0.000356	0.000102
0.205	8.34e-07	3.89e-05		0.165	0.00017	0.000102
0.205	7.7e-05	3.91e-05		0.165	0.000355	0.000103
0.205	-8.23e-06	3.86e-05		0.165	0.00024	0.000103
0.206	1.2e-05	3.88e-05		0.165	0.000335	0.000101
0.206	0.000112	3.92e-05		0.166	0.000182	0.000102
0.206	5.29e-05	3.9e-05		0.166	0.000471	0.000104
0.207	-2.56e-05	3.85e-05		0.166	5.82e-05	0.000103
0.207	0.000108	3.91e-05		0.166	0.000377	0.000101
0.207	2.53e-05	3.87e-05		0.167	0.000329	0.000102
0.207	-4.47e-05	3.84e-05		0.167	0.000227	0.000102
0.208	-3.15e-05	3.84e-05		0.167	0.000454	0.000104
0.208	9.96e-05	3.87e-05		0.167	0.000367	0.000102
0.208	0.000136	3.89e-05		0.167	0.000306	0.000101
0.208	3.59e-05	3.85e-05		0.168	0.000351	0.000103
0.209	3.86e-05	3.85e-05		0.168	0.000226	0.000103
0.209	-2.07e-05	3.82e-05		0.168	0.000419	0.000101
0.209	1.76e-05	3.84e-05		0.168	0.000383	0.000101
0.21	4.05e-05	3.86e-05		0.169	0.000314	0.000102
0.21	4.47e-05	3.85e-05		0.169	0.000342	0.000103
0.21	4.52e-05	3.85e-05		0.169	0.000308	0.000102
0.21	5.4e-05	3.85e-05		0.169	0.00029	0.000101
0.211	7.33e-05	3.87e-05		0.169	0.000285	0.000102
0.211	2.81e-05	3.85e-05		0.17	0.000301	0.000102
0.211	3.3e-05	3.86e-05		0.17	0.000334	0.000102
0.211	3.19e-06	3.84e-05		0.17	0.000388	0.000101
0.212	3.07e-05	3.87e-05		0.17	0.000357	0.000102
0.212	1.11e-05	3.85e-05		0.171	0.000245	0.000101
0.212	3.65e-05	3.87e-05		0.171	0.000228	0.000101
0.213	-2.31e-06	3.86e-05		0.171	0.000252	0.0001
0.213	-1.74e-05	3.85e-05		0.171	0.000281	0.000101
0.213	8e-05	3.89e-05		0.171	0.000317	0.000102
0.213	2.92e-05	3.86e-05		0.172	0.000239	0.000102
0.214	0.000115	3.91e-05		0.172	0.000244	9.98e-05
0.214	9.91e-05	3.92e-05		0.172	0.000391	0.000101
0.214	-8.58e-06	3.87e-05		0.172	0.00028	0.000102
0.214	9.77e-05	3.92e-05		0.173	0.000361	0.000101
0.215	3.65e-05	3.88e-05		0.173	0.000235	9.96e-05
0.215	4.62e-05	3.9e-05		0.173	0.000286	0.000101
0.215	6.17e-05	3.91e-05		0.173	0.000136	0.000101
0.216	-1.1e-05	3.9e-05		0.173	0.000414	0.000102
0.216	-4.14e-05	3.86e-05		0.174	0.000281	9.97e-05
0.216	7.14e-06	3.9e-05		0.174	0.000362	0.0001
0.216	1.68e-05	3.9e-05		0.174	0.000301	0.000101
0.217	3.36e-05	3.9e-05		0.174	0.000344	0.000102
0.217	2.17e-05	3.91e-05		0.175	0.000355	0.0001
0.217	3.32e-05	3.91e-05		0.175	0.000286	9.98e-05
0.218	-1.53e-06	3.88e-05		0.175	0.000332	0.000101
0.218	7.05e-05	3.92e-05		0.175	0.000277	0.000102
0.218	0.000114	3.94e-05		0.175	0.000362	9.92e-05
0.218	0.000119	3.94e-05		0.176	0.000217	0.0001
0.219	5.44e-05	3.93e-05		0.176	0.000365	0.000101
0.219	0.000121	3.95e-05		0.176	0.000259	0.000101
0.219	-4.79e-06	3.89e-05		0.176	0.000128	0.0001
0.219	8.61e-06	3.91e-05		0.177	0.000133	9.93e-05
0.22	9.28e-05	3.96e-05		0.177	7.28e-05	0.0001
0.22	-1.54e-05	3.89e-05		0.177	0.000286	9.98e-05
0.22	4.38e-05	3.94e-05		0.177	0.000154	0.0001
0.221	3.97e-05	3.95e-05		0.177	0.000372	9.99e-05
0.221	5.94e-05	4.02e-05		0.178	3.57e-05	9.93e-05
0.221	9.09e-05	4.09e-05		0.178	0.000234	0.000102
0.221	6.23e-05	4.1e-05		0.178	0.000339	0.000102
0.222	3.74e-05	4.12e-05		0.178	0.000211	0.000102
0.222	-2.82e-05	4.12e-05		0.179	0.000272	0.000103
0.222	-1.18e-05	4.17e-05		0.179	0.000182	0.000103
0.222	-2.48e-05	4.18e-05		0.179	0.000145	0.000104
0.223	3.89e-05	4.22e-05		0.179	0.000232	0.000104
0.223	8.55e-06	4.23e-05		0.179	0.000204	0.000104
0.223	2.19e-05	4.25e-05		0.18	0.000359	0.000105
0.224	0.000105	4.33e-05		0.18	0.000317	0.000105
0.224	5.33e-05	4.31e-05		0.18	0.000119	0.000105
0.224	4.92e-05	4.33e-05		0.18	0.000232	0.000106
0.224	5.55e-05	4.34e-05		0.181	0.000266	0.000106
0.225	6.36e-05	4.38e-05		0.181	0.000208	0.000107
0.225	4.11e-05	4.38e-05		0.181	0.000302	0.000107
0.225	0.000108	4.42e-05		0.181	0.000125	0.000106
0.225	4.67e-05	4.34e-05		0.181	0.000162	0.000106
0.226	7.02e-07	4.27e-05		0.182	0.00018	0.000108
0.226	8.7e-05	4.3e-05		0.182	0.000147	0.000107
0.226	1e-05	4.23e-05		0.182	0.000109	0.000107
0.227	6.54e-05	4.25e-05		0.182	8.72e-05	0.000108
0.227	3.28e-05	4.23e-05		0.183	0.000119	0.000109
0.227	-1.32e-05	4.18e-05		0.183	0.000274	0.000108
0.227	3.99e-05	4.2e-05		0.183	0.000445	0.000107
0.228	7.2e-05	4.2e-05		0.183	0.000127	0.000105
0.228	-2.89e-05	4.14e-05		0.183	0.000173	0.000105
0.228	4.52e-05	4.18e-05		0.184	2.73e-05	0.000105
0.229	3.07e-06	4.14e-05		0.184	0.000124	0.000104
0.229	2.56e-05	4.16e-05		0.184	0.000245	0.000104
0.229	-3.74e-05	4.11e-05		0.184	0.000144	0.000105
0.229	3.06e-05	4.13e-05		0.185	0.000117	0.000104
0.23	0.000177	4.19e-05		0.185	0.000198	0.000103
0.23	7.11e-05	4.14e-05		0.185	0.000291	0.000103
0.23	0.000108	4.16e-05		0.185	0.000122	0.000104
0.23	9.9e-05	4.14e-05		0.185	0.000187	0.000103
0.231	6.26e-05	4.13e-05		0.186	0.000216	0.000102
0.231	6e-05	4.11e-05		0.186	0.000267	0.000103
0.231	-2.11e-05	4.06e-05		0.186	9.74e-05	0.000104
0.232	7.05e-05	4.1e-05		0.186	0.000134	0.000103
0.232	5.58e-05	4.09e-05		0.187	0.000187	0.000102
0.232	9.65e-05	4.1e-05		0.187	6.65e-05	0.000102
0.232	0.000135	4.12e-05		0.187	0.000212	0.000103
0.233	6e-05	4.08e-05		0.187	0.000216	0.000103
0.233	2.16e-05	4.07e-05		0.187	0.00031	0.000102
0.233	-7.54e-06	4.06e-05		0.188	0.00012	0.000101
0.233	4.64e-06	4.08e-05		0.188	1.34e-05	0.000101
0.234	-4.71e-05	4.04e-05		0.188	7.2e-05	0.000103
0.234	4.44e-05	4.07e-05		0.188	3.77e-05	0.000101
0.234	5.68e-05	4.09e-05		0.189	-7.99e-05	0.0001
0.235	1.66e-05	4.06e-05		0.189	0.000158	0.000101
0.235	-9.52e-06	4.06e-05		0.189	0.000221	0.000103
0.235	-4.03e-06	4.07e-05		0.189	0.000192	0.000101
0.235	-6.69e-06	4.06e-05		0.189	-0.000167	0.0001
0.236	7.38e-05	4.12e-05		0.19	0.000108	0.000101
0.236	4.18e-05	4.11e-05		0.19	0.000227	0.000101
0.236	2.03e-05	4.1e-05		0.19	0.000119	0.000101
0.236	-3e-05	4.08e-05		0.19	0.000131	0.0001
0.237	-1.3e-05	4.08e-05		0.191	0.000285	0.000101
0.237	1.13e-05	4.08e-05		0.191	0.000211	0.000102
0.237	-3.08e-05	4.07e-05		0.191	0.000184	0.0001
0.238	-1.43e-05	4.07e-05		0.191	-6.5e-05	0.0001
0.238	6.69e-05	4.11e-05		0.191	0.000127	9.94e-05
0.238	2.58e-05	4.1e-05		0.192	0.000123	0.000101
0.238	-8.55e-06	4.07e-05		0.192	8.64e-05	0.000101
0.239	3.1e-05	4.1e-05		0.192	0.000211	9.97e-05
0.239	2.51e-05	4.08e-05		0.192	0.000138	0.0001
0.239	4.05e-05	4.07e-05		0.193	7.97e-05	0.000101
0.24	0.000157	4.14e-05		0.193	0.000111	0.000101
0.24	7.68e-05	4.11e-05		0.193	0.000238	9.95e-05
0.24	5.59e-05	4.1e-05		0.193	0.000253	0.0001
0.24	4.85e-05	4.09e-05		0.193	-8.39e-05	0.000101
0.241	-2.57e-05	4.06e-05		0.194	0.000243	0.0001
0.241	7.4e-05	4.12e-05		0.194	-2.53e-05	9.92e-05
0.241	2.44e-05	4.09e-05		0.194	0.000209	0.0001
0.241	2.1e-05	4.11e-05		0.194	0.000246	9.97e-05
0.242	2.76e-05	4.09e-05		0.195	0.000169	0.000101
0.242	-2.74e-06	4.07e-05		0.195	-3.54e-05	9.9e-05
0.242	3.9e-05	4.09e-05		0.195	9.25e-05	9.94e-05
0.243	1.39e-05	4.08e-05		0.195	0.00027	0.000101
0.243	1.85e-05	4.1e-05		0.195	0.000156	9.98e-05
0.243	6.48e-05	4.1e-05		0.196	0.00018	9.95e-05
0.243	9.73e-05	4.11e-05		0.196	9.92e-05	9.91e-05
0.244	6.82e-05	4.11e-05		0.196	0.000107	9.96e-05
0.244	0.000118	4.14e-05		0.196	8.16e-05	0.0001
0.244	7.48e-05	4.11e-05		0.196	0.00011	9.91e-05
0.244	4.15e-05	4.11e-05		0.197	0.00014	9.96e-05
0.245	-9.38e-06	4.08e-05		0.197	4.25e-05	9.94e-05
0.245	3.86e-05	4.09e-05		0.197	0.000159	9.89e-05
0.245	8.3e-05	4.12e-05		0.197	0.000128	0.0001
0.246	5.63e-05	4.12e-05		0.198	0.000198	9.87e-05
0.246	1.19e-05	4.07e-05		0.198	0.000167	9.92e-05
0.246	6.71e-05	4.12e-05		0.198	9.86e-05	9.92e-05
0.246	3.12e-05	4.1e-05		0.198	9.97e-05	9.97e-05
0.247	9.44e-05	4.14e-05		0.198	7.39e-05	9.83e-05
0.247	4.75e-06	4.08e-05		0.199	0.000316	9.84e-05
0.247	3.15e-05	4.11e-05		0.199	0.000107	9.92e-05
0.247	2.19e-05	4.11e-05		0.199	0.000149	9.97e-05
0.248	1.35e-05	4.09e-05		0.199	-6.07e-06	9.78e-05
0.248	-1.43e-05	4.09e-05		0.2	0.000196	9.9e-05
0.248	3.14e-05	4.1e-05		0.2	6.88e-05	9.88e-05
0.249	0.000144	4.15e-05		0.2	0.000176	9.91e-05
0.249	5.21e-05	4.11e-05		0.2	0.000116	9.82e-05
0.249	6.55e-05	4.11e-05		0.2	0.000127	9.85e-05
0.249	0.000102	4.13e-05		0.201	0.000204	9.86e-05
0.25	0.000108	4.14e-05		0.201	0.000117	9.88e-05
0.25	-1.52e-05	4.08e-05		0.201	3.25e-05	9.84e-05
0.25	5.82e-06	4.09e-05		0.201	0.00021	9.87e-05
0.25	5.48e-05	4.13e-05		0.202	0.000113	9.8e-05
0.251	-6.38e-05	4.06e-05		0.202	0.000146	9.88e-05
0.251	4.36e-06	4.08e-05		0.202	0.000183	9.82e-05
0.251	1.63e-05	4.09e-05		0.202	-1.26e-05	9.79e-05
0.252	6.08e-05	4.11e-05		0.202	0.000125	9.83e-05
0.252	6.09e-05	4.12e-05		0.203	0.000193	9.87e-05
0.252	1.55e-05	4.11e-05		0.203	0.000252	9.85e-05
0.252	-7.37e-05	4.05e-05		0.203	0.000255	9.83e-05
0.253	-1.72e-05	4.08e-05		0.203	8.58e-05	9.84e-05
0.253	1.9e-05	4.1e-05		0.204	1.38e-05	9.83e-05
0.253	4.03e-05	4.12e-05		0.204	0.00015	9.89e-05
0.254	-6.02e-05	4.06e-05		0.204	0.000216	9.9e-05
0.254	3.44e-05	4.12e-05		0.204	0.000339	9.88e-05
0.254	3.2e-05	4.12e-05		0.204	8.69e-05	9.86e-05
0.254	3.17e-05	4.11e-05		0.205	9.27e-05	9.95e-05
0.255	1.25e-05	4.11e-05		0.205	0.000124	9.86e-05
0.255	6.42e-05	4.13e-05		0.205	0.000137	9.85e-05
0.255	7.19e-05	4.12e-05		0.205	0.000104	9.94e-05
0.255	7.11e-05	4.12e-05		0.206	0.00017	0.0001
0.256	7.45e-05	4.12e-05		0.206	6.49e-05	9.89e-05
0.256	4.15e-05	4.11e-05		0.206	0.000178	9.9e-05
0.256	-1.49e-05	4.09e-05		0.206	5.27e-05	9.92e-05
0.257	-2.44e-05	4.08e-05		0.206	4.1e-05	9.97e-05
0.257	6.47e-05	4.14e-05		0.207	9.36e-05	9.89e-05
0.257	5.15e-05	4.13e-05		0.207	0.000143	9.94e-05
0.257	-1.39e-05	4.1e-05		0.207	3.47e-05	9.89e-05
0.258	-2.52e-05	4.09e-05		0.207	-0.00011	0.0001
0.258	6.16e-05	4.14e-05		0.208	0.000203	9.94e-05
0.258	3.7e-05	4.12e-05		0.208	0.000166	9.92e-05
0.258	3.69e-05	4.13e-05		0.208	0.00029	9.96e-05
0.259	-1.18e-05	4.09e-05		0.208	9.39e-05	9.96e-05
0.259	3.37e-05	4.11e-05		0.208	0.000109	0.0001
0.259	4.64e-05	4.12e-05		0.209	2.78e-05	9.87e-05
0.26	3.74e-05	4.11e-05		0.209	-1.2e-05	9.91e-05
0.26	-1.85e-08	4.09e-05		0.209	2.43e-05	0.0001
0.26	9.49e-05	4.14e-05		0.209	-2.07e-05	9.87e-05
0.26	4.76e-05	4.09e-05		0.21	0.000261	9.88e-05
0.261	4.93e-05	4.09e-05		0.21	6.91e-05	9.93e-05
0.261	6.02e-05	4.1e-05		0.21	0.000127	9.98e-05
0.261	-2.35e-05	4.06e-05		0.21	0.000164	9.96e-05
0.261	2.67e-06	4.08e-05		0.21	9.75e-05	9.93e-05
0.262	5.81e-05	4.08e-05		0.211	0.000108	9.98e-05
0.262	9.84e-05	4.1e-05		0.211	0.000227	9.92e-05
0.262	2.92e-05	4.08e-05		0.211	0.000138	9.98e-05
0.263	2.65e-05	4.06e-05		0.211	-1.36e-05	9.94e-05
0.263	4.93e-05	4.07e-05		0.212	2.56e-05	9.86e-05
0.263	1.2e-05	4.05e-05		0.212	0.000201	9.99e-05
0.263	3.29e-05	4.06e-05		0.212	-2.61e-05	0.0001
0.264	5.31e-05	4.08e-05		0.212	0.000161	9.89e-05
0.264	1.53e-05	4.08e-05		0.212	0.000102	9.93e-05
0.264	-1.75e-05	4.06e-05		0.213	0.000185	9.95e-05
0.265	-8.38e-05	4.02e-05		0.213	0.000195	0.0001
0.265	1.68e-05	4.06e-05		0.213	0.00014	9.95e-05
0.265	-2.73e-06	4.05e-05		0.213	0.00025	9.92e-05
0.265	-7.53e-06	4.06e-05		0.214	8.77e-05	0.0001
0.266	4.72e-06	4.05e-05		0.214	0.000109	9.94e-05
0.266	4.06e-05	4.08e-05		0.214	0.000269	9.97e-05
0.266	-2.49e-06	4.05e-05		0.214	-5.35e-06	9.97e-05
0.266	-4.15e-05	4.03e-05		0.214	0.000165	9.93e-05
0.267	1.74e-05	4.06e-05		0.215	2.63e-05	0.0001
0.267	3.85e-05	4.06e-05		0.215	0.000143	9.99e-05
0.267	4.26e-05	4.09e-05		0.215	0.000124	9.94e-05
0.268	4.41e-05	4.07e-05		0.215	0.000217	9.99e-05
0.268	9.3e-05	4.1e-05		0.216	7.46e-05	9.97e-05
0.268	6.63e-05	4.08e-05		0.216	1.13e-05	0.0001
0.268	7.48e-05	4.09e-05		0.216	0.000107	9.9e-05
0.269	7.18e-05	4.08e-05		0.216	0.000135	0.0001
0.269	2.43e-05	4.06e-05		0.216	0.000189	0.0001
0.269	8.52e-05	4.09e-05		0.217	8.26e-05	0.0001
0.269	-3.02e-05	4.04e-05		0.217	6.47e-05	9.93e-05
0.27	4.67e-05	4.08e-05		0.217	6.95e-05	0.0001
0.27	3.84e-05	4.07e-05		0.217	0.000214	0.0001
0.27	8e-05	4.08e-05		0.218	8.03e-05	0.000101
0.271	9.26e-05	4.11e-05		0.218	-7.09e-05	9.93e-05
0.271	-9.34e-06	4.05e-05		0.218	1.15e-05	9.98e-05
0.271	1.74e-05	4.07e-05		0.218	4.93e-06	9.94e-05
0.271	1.85e-05	4.06e-05		0.218	9.25e-05	0.000101
0.272	7.31e-05	4.08e-05		0.219	2.39e-05	9.95e-05
0.272	7.69e-05	4.08e-05		0.219	-3.53e-05	9.93e-05
0.272	2.97e-05	4.07e-05		0.219	9.99e-05	0.0001
0.272	3.71e-05	4.08e-05		0.219	8.65e-05	0.000101
0.273	-7.88e-05	4.02e-05		0.22	-2.47e-05	9.93e-05
0.273	-4.45e-05	4.03e-05		0.22	0.000226	9.96e-05
0.273	5.33e-05	4.09e-05		0.22	0.000176	0.0001
0.274	6.09e-05	4.08e-05		0.22	0.000173	0.0001
0.274	2.24e-05	4.07e-05		0.22	0.000197	9.98e-05
0.274	2.29e-05	4.08e-05		0.221	8.54e-05	0.000101
0.274	7.59e-05	4.08e-05		0.221	3.22e-05	9.96e-05
0.275	6.85e-06	4.05e-05		0.221	7.89e-05	0.0001
0.275	1.6e-05	4.07e-05		0.221	-8.85e-06	0.0001
0.275	8.5e-05	4.1e-05		0.222	-9.61e-05	9.99e-05
0.276	0.000127	4.13e-05		0.222	9.15e-05	9.98e-05
0.276	8.7e-05	4.1e-05		0.222	6.89e-05	9.98e-05
0.276	9.77e-05	4.12e-05		0.222	0.000141	0.000101
0.276	4.37e-05	4.09e-05		0.222	2.15e-05	9.95e-05
0.277	7.6e-05	4.11e-05		0.223	9.05e-05	9.97e-05
0.277	7.3e-05	4.09e-05		0.223	0.000151	0.000101
0.277	1.91e-05	4.07e-05		0.223	0.000105	0.0001
0.277	1.96e-05	4.07e-05		0.223	0.000306	9.99e-05
0.278	-1.25e-05	4.07e-05		0.224	9.27e-05	9.99e-05
0.278	-4.08e-05	4.05e-05		0.224	0.000111	0.000101
0.278	8.48e-05	4.09e-05		0.224	5.71e-05	0.000101
0.279	4.15e-05	4.08e-05		0.224	0.000103	9.97e-05
0.279	1.24e-05	4.11e-05		0.224	0.000152	0.0001
0.279	-3.24e-05	4.15e-05		0.225	0.000252	0.000101
0.279	5.72e-05	4.27e-05		0.225	-1.41e-05	0.0001
0.28	0.000117	4.33e-05		0.225	0.00012	0.0001
0.28	6.14e-05	4.33e-05		0.225	0.000138	9.92e-05
0.28	3.07e-05	4.36e-05		0.226	0.000169	0.0001
0.28	4.38e-05	4.4e-05		0.226	7e-05	0.000102
0.281	9.26e-05	4.44e-05		0.226	-9.77e-05	9.87e-05
0.281	5.18e-05	4.47e-05		0.226	0.000153	9.93e-05
0.281	3.29e-05	4.48e-05		0.226	-0.00013	9.99e-05
0.282	-4.07e-07	4.49e-05		0.227	0.000205	0.0001
0.282	0.000105	4.57e-05		0.227	0.000165	0.0001
0.282	1.23e-05	4.54e-05		0.227	0.000232	0.0001
0.282	6.08e-05	4.6e-05		0.227	0.00022	0.000101
0.283	4.52e-05	4.62e-05		0.228	-2.08e-05	0.0001
0.283	4.07e-05	4.63e-05		0.228	3.39e-05	0.0001
0.283	1.9e-05	4.65e-05		0.228	0.000159	0.0001
0.283	6.91e-05	4.66e-05		0.228	-0.000104	9.94e-05
0.284	6.65e-05	4.59e-05		0.228	4.76e-05	0.0001
0.284	7.49e-05	4.51e-05		0.229	0.000236	0.0001
0.284	5.59e-05	4.49e-05		0.229	0.000249	0.0001
0.285	2.33e-05	4.45e-05		0.229	0.000103	9.96e-05
0.285	1.18e-05	4.4e-05		0.229	0.000269	0.0001
0.285	3.94e-05	4.41e-05		0.23	0.000159	0.000101
0.285	4.97e-05	4.39e-05		0.23	0.000137	9.94e-05
0.286	5.54e-05	4.39e-05		0.23	8.78e-05	9.98e-05
0.286	5.06e-05	4.38e-05		0.23	0.000146	0.0001
0.286	-1.42e-05	4.35e-05		0.23	-2.46e-05	0.0001
0.287	2.64e-05	4.36e-05		0.231	3.38e-05	9.98e-05
0.287	0.000107	4.37e-05		0.231	3.97e-05	0.0001
0.287	3.41e-05	4.32e-05		0.231	0.000174	0.0001
0.287	4.98e-05	4.31e-05		0.231	7.34e-05	0.000101
0.288	3.79e-05	4.31e-05		0.232	0.00017	0.0001
0.288	-6.42e-06	4.29e-05		0.232	0.000155	9.97e-05
0.288	2.52e-05	4.28e-05		0.232	0.000263	0.0001
0.288	2.33e-05	4.27e-05		0.232	-2.91e-05	0.000101
0.289	7.78e-05	4.32e-05		0.232	0.0003	0.0001
0.289	-3.91e-05	4.24e-05		0.233	0.000175	9.95e-05
0.289	-4.95e-06	4.26e-05		0.233	2.63e-05	9.96e-05
0.29	-7.95e-06	4.26e-05		0.233	7.2e-05	0.000101
0.29	-3.61e-05	4.25e-05		0.233	0.000116	9.95e-05
0.29	1.89e-05	4.24e-05		0.234	0.000116	9.93e-05
0.29	9.85e-05	4.28e-05		0.234	0.000111	0.0001
0.291	3e-05	4.26e-05		0.234	0.000115	9.98e-05
0.291	9.38e-06	4.25e-05		0.234	1.96e-05	9.92e-05
0.291	-3.01e-06	4.23e-05		0.234	1.37e-05	9.91e-05
0.291	8.05e-05	4.28e-05		0.235	0.000112	9.95e-05
0.292	0.000108	4.3e-05		0.235	0.000122	9.95e-05
0.292	4.53e-05	4.26e-05		0.235	-7.91e-07	9.93e-05
0.292	6.56e-05	4.27e-05		0.235	4.99e-05	9.9e-05
0.293	2.03e-06	4.25e-05		0.235	3.48e-05	9.87e-05
0.293	5.56e-05	4.27e-05		0.236	2.23e-05	9.92e-05
0.293	5.23e-05	4.27e-05		0.236	6.51e-05	0.0001
0.293	4.41e-05	4.27e-05		0.236	7.44e-05	9.95e-05
0.294	6.8e-05	4.28e-05		0.236	0.000126	9.93e-05
0.294	7.76e-05	4.26e-05		0.237	0.000249	0.0001
0.294	4.42e-05	4.25e-05		0.237	0.000119	0.000101
0.294	6.12e-05	4.25e-05		0.237	0.000127	9.9e-05
0.295	2.75e-05	4.25e-05		0.237	9.32e-05	9.96e-05
0.295	2.89e-05	4.26e-05		0.237	2e-05	9.99e-05
0.295	1.5e-05	4.24e-05		0.238	0.000145	0.0001
0.296	1.95e-05	4.23e-05		0.238	0.000126	9.96e-05
0.296	8.78e-05	4.27e-05		0.238	0.000139	9.95e-05
0.296	9.27e-05	4.27e-05		0.238	0.00022	9.94e-05
0.296	2.74e-05	4.24e-05		0.239	1.32e-05	0.0001
0.297	2.7e-05	4.26e-05		0.239	-9.32e-06	0.0001
0.297	9.4e-06	4.24e-05		0.239	2.83e-05	9.97e-05
0.297	1.78e-05	4.24e-05		0.239	2.66e-05	9.95e-05
0.298	-3.43e-06	4.22e-05		0.239	6.02e-05	0.000101
0.298	1.44e-05	4.24e-05		0.24	0.000101	0.000101
0.298	3.37e-05	4.24e-05		0.24	-3.4e-05	0.000102
0.298	-1.69e-06	4.21e-05		0.24	0.00012	0.000103
0.299	2.2e-05	4.23e-05		0.24	1.25e-05	0.000104
0.299	9.53e-06	4.23e-05		0.241	1.25e-05	0.000104
0.299	-1.07e-05	4.2e-05		0.241	0.000218	0.000105
0.299	3.54e-06	4.22e-05		0.241	0.000185	0.000107
0.3	-1.32e-05	4.19e-05		0.241	2.1e-05	0.000106
0.3	2.95e-05	4.21e-05		0.241	8.28e-05	0.000106
0.3	0.000106	4.24e-05		0.242	2.74e-05	0.000107
0.301	5.05e-05	4.22e-05		0.242	4.32e-05	0.000108
0.301	-4.35e-05	4.17e-05		0.242	3.71e-05	0.000108
0.301	-5.47e-05	4.16e-05		0.242	0.000356	0.000109
0.301	1.47e-06	4.18e-05		0.243	2.18e-05	0.000109
0.302	-4.87e-05	4.14e-05		0.243	0.000188	0.00011
0.302	-2.3e-05	4.15e-05		0.243	0.000174	0.00011
0.302	1.37e-05	4.16e-05		0.243	0.000175	0.000111
0.302	0.000138	4.22e-05		0.243	2.6e-05	0.00011
0.303	2.04e-05	4.16e-05		0.244	2.94e-05	0.000111
0.303	-4.38e-05	4.12e-05		0.244	6.46e-05	0.000112
0.303	3.44e-05	4.16e-05		0.244	-5.69e-05	0.000111
0.304	8.45e-05	4.17e-05		0.244	2.81e-06	0.000112
0.304	0.000108	4.2e-05		0.245	-1.91e-05	0.000113
0.304	2.65e-05	4.13e-05		0.245	0.000286	0.000111
0.304	8.92e-05	4.18e-05		0.245	0.000126	0.000111
0.305	-1.03e-05	4.11e-05		0.245	6.75e-05	0.000109
0.305	9.53e-06	4.15e-05		0.245	0.000196	0.000109
0.305	0.000115	4.19e-05		0.246	0.000163	0.000108
0.305	5.46e-05	4.15e-05		0.246	0.000222	0.000108
0.306	4.59e-05	4.14e-05		0.246	0.000215	0.00011
0.306	-6.96e-05	4.1e-05		0.246	0.000248	0.000107
0.306	-2.49e-05	4.12e-05		0.247	0.000137	0.000107
0.307	7.11e-06	4.12e-05		0.247	6.36e-05	0.000108
0.307	8.63e-05	4.17e-05		0.247	0.000262	0.000108
0.307	1.43e-05	4.12e-05		0.247	0.00025	0.000106
0.307	4.32e-05	4.13e-05		0.247	0.000146	0.000106
0.308	4.6e-05	4.16e-05		0.248	8.78e-06	0.000107
0.308	5.65e-06	4.11e-05		0.248	2.65e-05	0.000107
0.308	5.48e-05	4.13e-05		0.248	0.000336	0.000106
0.308	4.07e-05	4.14e-05		0.248	0.000142	0.000107
0.309	0.00012	4.17e-05		0.249	0.000337	0.000106
0.309	7.38e-05	4.17e-05		0.249	-4.58e-05	0.000107
0.309	-1.61e-05	4.1e-05		0.249	4.7e-06	0.000106
0.31	1.26e-05	4.1e-05		0.249	0.000248	0.000106
0.31	5.59e-05	4.13e-05		0.249	0.000353	0.000106
0.31	7.51e-05	4.15e-05		0.25	-1.67e-05	0.000107
0.31	9.47e-05	4.17e-05		0.25	0.000135	0.000106
0.311	1.64e-05	4.12e-05		0.25	-0.00014	0.000105
0.311	1.15e-05	4.12e-05		0.25	-2.87e-05	0.000105
0.311	-4.99e-05	4.09e-05		0.251	-0.000121	0.000107
0.312	-4.28e-05	4.1e-05		0.251	-7.74e-05	0.000105
0.312	-1.84e-05	4.1e-05		0.251	3.93e-06	0.000105
0.312	-5.38e-06	4.12e-05		0.251	0.000155	0.000107
0.312	2.21e-05	4.12e-05		0.251	-8.43e-05	0.000106
0.313	8.72e-05	4.16e-05		0.252	-0.000141	0.000106
0.313	-5.84e-06	4.12e-05		0.252	7.88e-05	0.000106
0.313	1.67e-05	4.13e-05		0.252	0.000194	0.000106
0.313	2.08e-05	4.14e-05		0.252	0.000177	0.000106
0.314	4.86e-05	4.13e-05		0.253	4.83e-05	0.000106
0.314	6.21e-05	4.14e-05		0.253	-4.53e-05	0.000106
0.314	-2.97e-05	4.11e-05		0.253	-0.000115	0.000105
0.315	-4.13e-05	4.09e-05		0.253	-1.42e-05	0.000106
0.315	-3.26e-05	4.1e-05		0.253	8.94e-05	0.000108
0.315	-9.31e-06	4.12e-05		0.254	0.000266	0.000105
0.315	5.94e-05	4.16e-05		0.254	0.000178	0.000106
0.316	4.96e-05	4.14e-05		0.254	7.07e-06	0.000106
0.316	1.67e-06	4.11e-05		0.254	-4.69e-06	0.000106
0.316	1.88e-05	4.13e-05		0.255	0.000225	0.000106
0.316	2.3e-05	4.11e-05		0.255	-0.000177	0.000106
0.317	2.47e-05	4.13e-05		0.255	-3.27e-05	0.000106
0.317	1.36e-06	4.12e-05		0.255	-4.65e-05	0.000106
0.317	3.31e-05	4.12e-05		0.255	0.000149	0.000105
0.318	5.72e-05	4.14e-05		0.256	9.2e-05	0.000106
0.318	-1.74e-06	4.12e-05		0.256	0.000243	0.000106
0.318	-2.86e-05	4.11e-05		0.256	2.95e-05	0.000106
0.318	5.87e-06	4.11e-05		0.256	0.0002	0.000106
0.319	1.95e-05	4.11e-05		0.257	-1.59e-05	0.000105
0.319	7.05e-05	4.14e-05		0.257	2.95e-05	0.000105
0.319	0.000145	4.17e-05		0.257	-0.000109	0.000106
0.319	9.08e-05	4.14e-05		0.257	0.000404	0.000107
0.32	1.2e-05	4.11e-05		0.257	-0.000113	0.000104
0.32	-1.87e-06	4.1e-05		0.258	1.74e-05	0.000105
0.32	6.81e-05	4.14e-05		0.258	6.09e-05	0.000107
0.321	4.18e-05	4.13e-05		0.258	0.000202	0.000106
0.321	3.26e-05	4.13e-05		0.258	0.000236	0.000105
0.321	7.26e-05	4.13e-05		0.259	0.000116	0.000105
0.321	4.3e-05	4.13e-05		0.259	-7.43e-07	0.000106
0.322	3.14e-05	4.13e-05		0.259	-5.39e-06	0.000105
0.322	0.000107	4.16e-05		0.259	7.48e-05	0.000105
0.322	2.23e-05	4.13e-05		0.259	6.59e-05	0.000105
0.323	-5.23e-07	4.1e-05		0.26	7.73e-05	0.000105
0.323	7.03e-05	4.15e-05		0.26	3.43e-05	0.000106
0.323	-5.46e-06	4.1e-05		0.26	0.000187	0.000106
0.323	-1.54e-05	4.1e-05		0.26	0.000113	0.000105
0.324	-2.28e-05	4.11e-05		0.261	0.000324	0.000106
0.324	-2.25e-05	4.11e-05		0.261	0.000132	0.000107
0.324	3.39e-05	4.12e-05		0.261	0.000205	0.000105
0.324	5.12e-05	4.13e-05		0.261	-3.72e-05	0.000105
0.325	9.62e-06	4.11e-05		0.261	0.000135	0.000106
0.325	4.29e-05	4.15e-05		0.262	0.000204	0.000106
0.325	-5.66e-05	4.08e-05		0.262	0.000263	0.000104
0.326	0.000101	4.16e-05		0.262	0.000127	0.000106
0.326	3.59e-05	4.14e-05		0.262	0.00015	0.000106
0.326	-1.28e-05	4.12e-05		0.263	2.12e-05	0.000105
0.326	2.38e-05	4.13e-05		0.263	0.000135	0.000105
0.327	1.03e-05	4.1e-05		0.263	2.84e-05	0.000105
0.327	1.55e-05	4.11e-05		0.263	0.000159	0.000106
0.327	5.98e-05	4.15e-05		0.263	8.27e-05	0.000106
0.327	3.54e-05	4.12e-05		0.264	0.000168	0.000106
0.328	1.82e-05	4.11e-05		0.264	0.000222	0.000106
0.328	-1.22e-05	4.09e-05		0.264	0.000229	0.000105
0.328	-3.12e-05	4.09e-05		0.264	6.56e-05	0.000106
0.329	-3.31e-05	4.08e-05		0.265	0.000184	0.000106
0.329	-3.02e-06	4.1e-05		0.265	2.33e-05	0.000104
0.329	7.75e-06	4.1e-05		0.265	0.000202	0.000106
0.329	5.69e-05	4.12e-05		0.265	-8.61e-07	0.000106
0.33	4.33e-05	4.13e-05		0.265	0.000108	0.000106
0.33	9.64e-06	4.12e-05		0.266	0.000201	0.000105
0.33	4.76e-06	4.09e-05		0.266	0.000122	0.000105
0.33	5.26e-05	4.13e-05		0.266	5.4e-05	0.000105
0.331	2.5e-05	4.12e-05		0.266	9.07e-05	0.000106
0.331	-4.39e-06	4.11e-05		0.267	5.79e-05	0.000105
0.331	5.98e-05	4.14e-05		0.267	6.23e-05	0.000106
0.332	2.69e-05	4.13e-05		0.267	-4.49e-05	0.000105
0.332	2.41e-05	4.11e-05		0.267	0.000113	0.000107
0.332	8.45e-05	4.14e-05		0.267	4.31e-05	0.000106
0.332	5.14e-05	4.14e-05		0.268	0.000163	0.000105
0.333	-3.11e-05	4.08e-05		0.268	-4.94e-05	0.000105
0.333	2.14e-05	4.11e-05		0.268	-8.07e-05	0.000107
0.333	1.23e-05	4.11e-05		0.268	0.000214	0.000105
0.334	5.16e-05	4.12e-05		0.269	8.42e-05	0.000105
0.334	2.29e-05	4.12e-05		0.269	7.61e-06	0.000105
0.334	1.52e-05	4.12e-05		0.269	-2.72e-05	0.000106
0.334	-2.16e-06	4.1e-05		0.269	0.000178	0.000106
0.335	2.84e-06	4.1e-05		0.269	6.86e-05	0.000105
0.335	6.91e-05	4.13e-05		0.27	0.000134	0.000105
0.335	2.81e-05	4.1e-05		0.27	5.98e-05	0.000106
0.335	7.41e-05	4.14e-05		0.27	-3.32e-05	0.000105
0.336	-1.07e-05	4.1e-05		0.27	-4.05e-05	0.000105
0.336	1.36e-05	4.12e-05		0.271	-2.85e-05	0.000105
0.336	6.74e-05	4.13e-05		0.271	0.000218	0.000106
0.337	2.67e-05	4.11e-05		0.271	-1.55e-05	0.000106
0.337	2.32e-05	4.12e-05		0.271	0.000145	0.000104
0.337	-3.6e-05	4.13e-05		0.271	8.85e-05	0.000105
0.337	8.16e-06	4.25e-05		0.272	0.000135	0.000105
0.338	3.97e-05	4.33e-05		0.272	9.08e-05	0.000105
0.338	-2.93e-05	4.33e-05		0.272	0.000104	0.000105
0.338	-1.01e-05	4.41e-05		0.272	3.87e-05	0.000105
0.338	1.28e-05	4.46e-05		0.273	8.32e-05	0.000105
0.339	6.82e-05	4.52e-05		0.273	8.07e-05	0.000106
0.339	-1.08e-05	4.49e-05		0.273	0.000316	0.000104
0.339	-1.97e-05	4.53e-05		0.273	0.000186	0.000106
0.34	-1.84e-06	4.58e-05		0.273	0.000214	0.000105
0.34	0.000128	4.68e-05		0.274	0.000175	0.000106
0.34	1.31e-05	4.63e-05		0.274	0.000147	0.000105
0.34	2.17e-05	4.69e-05		0.274	1.95e-06	0.000104
0.341	8.9e-05	4.74e-05		0.274	0.000271	0.000105
0.341	-2.32e-05	4.73e-05		0.274	-3.27e-05	0.000105
0.341	-1.78e-06	4.74e-05		0.275	0.000118	0.000105
0.341	3.12e-05	4.78e-05		0.275	8.93e-05	0.000105
0.342	6.23e-05	4.81e-05		0.275	6.05e-05	0.000104
0.342	5.03e-05	4.71e-05		0.275	3.59e-05	0.000105
0.342	2.89e-06	4.61e-05		0.276	3.89e-06	0.000106
0.343	-1.11e-05	4.56e-05		0.276	-1.97e-05	0.000104
0.343	-5.02e-05	4.5e-05		0.276	-5.34e-05	0.000105
0.343	6.65e-05	4.54e-05		0.276	0.000211	0.000106
0.343	7.53e-05	4.52e-05		0.276	9.99e-05	0.000106
0.344	7.98e-05	4.51e-05		0.277	6.97e-05	0.000105
0.344	6.8e-05	4.46e-05		0.277	9.5e-05	0.000105
0.344	6.59e-05	4.43e-05		0.277	-9.01e-05	0.000104
0.345	-5.4e-05	4.34e-05		0.277	9.1e-05	0.000105
0.345	-3.48e-05	4.35e-05		0.278	0.000126	0.000105
0.345	3.15e-05	4.39e-05		0.278	3.66e-05	0.000105
0.345	4.21e-06	4.37e-05		0.278	0.000109	0.000105
0.346	2.38e-05	4.34e-05		0.278	3.23e-05	0.000107
0.346	-1.85e-05	4.33e-05		0.278	2.6e-05	0.000105
0.346	8.13e-05	4.36e-05		0.279	0.000105	0.000105
0.346	5.24e-05	4.32e-05		0.279	0.000188	0.000105
0.347	8.74e-05	4.33e-05		0.279	7.41e-05	0.000107
0.347	-5.22e-06	4.27e-05		0.279	-4.65e-05	0.000104
0.347	6.09e-05	4.28e-05		0.28	5.02e-05	0.000105
0.348	4.61e-05	4.28e-05		0.28	8.44e-05	0.000106
0.348	-4.05e-05	4.23e-05		0.28	-1.12e-05	0.000105
0.348	3.85e-05	4.24e-05		0.28	-1.53e-05	0.000105
0.348	9.45e-05	4.27e-05		0.28	0.000134	0.000105
0.349	5.21e-05	4.27e-05		0.281	9.29e-06	0.000105
0.349	1.93e-05	4.25e-05		0.281	0.00015	0.000106
0.349	8.22e-05	4.26e-05		0.281	0.00018	0.000105
0.349	6.63e-05	4.25e-05		0.281	5.86e-05	0.000105
0.35	2.17e-05	4.23e-05		0.282	0.000137	0.000105
0.35	-5.05e-05	4.2e-05		0.282	0.000129	0.000106
0.35	2.29e-05	4.22e-05		0.282	5.56e-05	0.000107
0.351	3.13e-05	4.19e-05		0.282	-0.000117	0.000104
0.351	0.000106	4.25e-05		0.282	0.000119	0.000105
0.351	1.44e-05	4.23e-05		0.283	0.000151	0.000106
0.351	6.18e-05	4.24e-05		0.283	-4.18e-05	0.000106
0.352	1.38e-05	4.22e-05		0.283	-0.000124	0.000104
0.352	4.17e-05	4.24e-05		0.283	7.85e-05	0.000105
0.352	6.18e-05	4.23e-05		0.284	0.000193	0.000106
0.352	5.18e-05	4.24e-05		0.284	0.000106	0.000106
0.353	7.27e-05	4.23e-05		0.284	7.34e-06	0.000104
0.353	3.45e-05	4.2e-05		0.284	7.36e-05	0.000106
0.353	4.75e-05	4.22e-05		0.284	0.00015	0.000105
0.354	2.18e-05	4.21e-05		0.285	0.000111	0.000106
0.354	1.62e-05	4.19e-05		0.285	-4.69e-05	0.000105
0.354	2.25e-05	4.2e-05		0.285	0.000219	0.000106
0.354	5.69e-05	4.21e-05		0.285	-7.39e-05	0.000105
0.355	5.77e-05	4.2e-05		0.286	-2.91e-05	0.000106
0.355	7.14e-06	4.19e-05		0.286	0.000167	0.000106
0.355	0.000104	4.24e-05		0.286	-4.18e-05	0.000104
0.355	3.53e-05	4.2e-05		0.286	3.6e-05	0.000105
0.356	-8.63e-05	4.14e-05		0.286	0.000196	0.000106
0.356	-3.6e-05	4.16e-05		0.287	0.00024	0.000105
0.356	1.77e-05	4.18e-05		0.287	3.44e-05	0.000105
0.357	6.35e-06	4.18e-05		0.287	-0.000189	0.000104
0.357	2.85e-05	4.19e-05		0.287	0.000125	0.000106
0.357	1.35e-05	4.2e-05		0.288	-5.13e-05	0.000106
0.357	-2.99e-05	4.16e-05		0.288	-7.24e-05	0.000104
0.358	4.78e-05	4.22e-05		0.288	-7.19e-05	0.000106
0.358	-1.6e-06	4.17e-05		0.288	8.37e-05	0.000105
0.358	4.32e-05	4.18e-05		0.288	0.000175	0.000107
0.359	0.000102	4.21e-05		0.289	3.65e-05	0.000106
0.359	3.68e-05	4.17e-05		0.289	-3.27e-05	0.000104
0.359	5.79e-05	4.18e-05		0.289	0.000125	0.000106
0.359	4.18e-05	4.17e-05		0.289	0.000243	0.000106
0.36	2.69e-05	4.17e-05		0.29	0.000117	0.000105
0.36	9.74e-05	4.19e-05		0.29	0.00027	0.000105
0.36	0.000142	4.23e-05		0.29	0.000196	0.000105
0.36	0.000112	4.21e-05		0.29	0.000126	0.000108
0.361	2.63e-05	4.16e-05		0.29	4.81e-05	0.000104
0.361	7.97e-06	4.16e-05		0.291	2.94e-05	0.000105
0.361	3.06e-05	4.17e-05		0.291	0.000127	0.000106
0.362	1.36e-05	4.16e-05		0.291	-8.45e-06	0.000106
0.362	3.86e-06	4.18e-05		0.291	0.000188	0.000106
0.362	1.56e-06	4.18e-05		0.292	8.39e-05	0.000105
0.362	-3.47e-05	4.16e-05		0.292	-0.000177	0.000105
0.363	-2.89e-05	4.19e-05		0.292	0.000116	0.000106
0.363	-2.09e-05	4.19e-05		0.292	0.000143	0.000105
0.363	1.6e-05	4.2e-05		0.292	7.71e-05	0.000105
0.363	2.12e-05	4.21e-05		0.293	0.000105	0.000104
0.364	7.47e-07	4.21e-05		0.293	0.000212	0.000106
0.364	4.53e-05	4.24e-05		0.293	2.37e-05	0.000107
0.364	2.76e-05	4.21e-05		0.293	0.000134	0.000104
0.365	3.06e-05	4.22e-05		0.294	7.58e-05	0.000105
0.365	8.16e-05	4.27e-05		0.294	0.000181	0.000105
0.365	-2.1e-05	4.21e-05		0.294	2.49e-05	0.000105
0.365	5.19e-05	4.25e-05		0.294	0.000222	0.000105
0.366	6.99e-05	4.25e-05		0.294	9.01e-05	0.000105
0.366	0.000108	4.29e-05		0.295	0.000156	0.000105
0.366	3.81e-06	4.23e-05		0.295	0.000159	0.000105
0.366	-1.67e-05	4.24e-05		0.295	0.00012	0.000105
0.367	2.33e-05	4.27e-05		0.295	0.000197	0.000106
0.367	5.03e-05	4.3e-05		0.296	3.97e-05	0.000104
0.367	-4.25e-06	4.25e-05		0.296	-9.2e-07	0.000106
0.368	4.47e-05	4.29e-05		0.296	3.33e-05	0.000104
0.368	-1.35e-05	4.27e-05		0.296	-5.78e-05	0.000105
0.368	0.000124	4.34e-05		0.296	-9.15e-05	0.000104
0.368	7.39e-05	4.32e-05		0.297	-8.33e-05	0.000105
0.369	5.6e-05	4.33e-05		0.297	0.000196	0.000106
0.369	6.96e-05	4.33e-05		0.297	0.000189	0.000104
0.369	6.8e-05	4.34e-05		0.297	2.3e-05	0.000104
0.37	1.02e-05	4.32e-05		0.298	9.04e-05	0.000106
0.37	5.68e-05	4.36e-05		0.298	7.77e-05	0.000105
0.37	8.6e-05	4.38e-05		0.298	1.11e-05	0.000105
0.37	-2.04e-05	4.33e-05		0.298	5.54e-05	0.000105
0.371	-7.17e-05	4.29e-05		0.298	4.48e-05	0.000105
0.371	2.73e-05	4.35e-05		0.299	-3.01e-05	0.000106
0.371	3.43e-05	4.35e-05		0.299	0.00014	0.000104
0.371	6.06e-05	4.4e-05		0.299	-1.88e-05	0.000105
0.372	1.54e-08	4.37e-05		0.299	-2.73e-05	0.000104
0.372	2.6e-05	4.38e-05		0.3	0.000287	0.000107
0.372	1.76e-05	4.4e-05		0.3	9.47e-05	0.000105
0.373	1.96e-05	4.41e-05		0.3	-8.64e-06	0.000104
0.373	8.35e-05	4.45e-05		0.3	0.000147	0.000105
0.373	6.17e-05	4.42e-05		0.3	0.00022	0.000107
0.373	5.67e-05	4.44e-05		0.301	5.1e-05	0.000104
0.374	7.55e-05	4.45e-05		0.301	8.95e-05	0.000104
0.374	2.64e-05	4.43e-05		0.301	7.1e-06	0.000105
0.374	1.37e-06	4.43e-05		0.301	2.79e-05	0.000106
0.374	3.93e-05	4.45e-05		0.302	5.25e-05	0.000104
0.375	7.94e-05	4.49e-05		0.302	0.000202	0.000108
0.375	6.91e-06	4.46e-05		0.302	6.18e-05	0.00011
0.375	7.03e-05	4.51e-05		0.302	-0.000167	0.000109
0.376	-1.42e-05	4.45e-05		0.302	0.000223	0.000111
0.376	4.72e-05	4.48e-05		0.303	0.000242	0.000112
0.376	8.24e-05	4.56e-05		0.303	8.59e-05	0.000113
0.376	-1.4e-05	4.48e-05		0.303	7.31e-05	0.000112
0.377	3.59e-05	4.52e-05		0.303	0.000112	0.000114
0.377	2.39e-05	4.52e-05		0.304	0.000129	0.000115
0.377	5.36e-05	4.55e-05		0.304	0.000147	0.000114
0.377	7.64e-05	4.55e-05		0.304	0.000115	0.000115
0.378	9.76e-05	4.58e-05		0.304	0.000137	0.000115
0.378	0.000112	4.61e-05		0.304	4.82e-05	0.000115
0.378	-8.89e-06	4.54e-05		0.305	8.77e-05	0.000117
0.379	3.17e-05	4.55e-05		0.305	-3.4e-05	0.000118
0.379	6.87e-05	4.56e-05		0.305	0.000305	0.000118
0.379	4.03e-05	4.54e-05		0.305	4.32e-05	0.000117
0.379	2.77e-05	4.5e-05		0.306	0.000129	0.000119
0.38	1.7e-05	4.48e-05		0.306	3.87e-05	0.00012
0.38	0.000103	4.53e-05		0.306	0.000325	0.000119
0.38	1.24e-05	4.49e-05		0.306	0.000167	0.000121
0.381	-2.97e-06	4.49e-05		0.306	-5.4e-05	0.000121
0.381	8.21e-05	4.54e-05		0.307	-0.000101	0.000118
0.381	3.13e-05	4.5e-05		0.307	-8.35e-05	0.000117
0.381	0.000109	4.58e-05		0.307	5.34e-05	0.000116
0.382	2.23e-05	4.54e-05		0.307	4.38e-05	0.000114
0.382	3.53e-05	4.57e-05		0.308	0.000177	0.000113
0.382	8.38e-05	4.59e-05		0.308	-2.21e-05	0.000114
0.382	8.01e-05	4.59e-05		0.308	0.000164	0.000115
0.383	-1.69e-05	4.54e-05		0.308	-8.83e-05	0.000112
0.383	8.27e-05	4.63e-05		0.308	0.00014	0.000113
0.383	8.37e-05	4.63e-05		0.309	3.95e-06	0.000113
0.384	-3.22e-05	4.58e-05		0.309	0.000179	0.000113
0.384	0.000112	4.65e-05		0.309	-5.72e-05	0.000111
0.384	4.94e-05	4.64e-05		0.309	0.000307	0.000112
0.384	-5.27e-06	4.63e-05		0.31	-2.99e-05	0.000112
0.385	-1.76e-05	4.64e-05		0.31	0.000128	0.000113
0.385	3.76e-05	4.69e-05		0.31	0.000214	0.000111
0.385	-7.77e-07	4.67e-05		0.31	0.000114	0.00011
0.385	2.22e-05	4.69e-05		0.31	0.000207	0.000111
0.386	-4.36e-05	4.65e-05		0.311	-3.47e-05	0.000112
0.386	8.57e-05	4.76e-05		0.311	0.000125	0.000111
0.386	5.24e-05	4.74e-05		0.311	1.67e-05	0.00011
0.387	1.08e-06	4.73e-05		0.311	0.000205	0.000111
0.387	0.000122	4.81e-05		0.312	0.000131	0.000113
0.387	5.65e-05	4.8e-05		0.312	0.00014	0.00011
0.387	1.81e-05	4.8e-05		0.312	-2.15e-05	0.000109
0.388	4.2e-05	4.8e-05		0.312	4.02e-05	0.000112
0.388	6.43e-05	4.83e-05		0.312	0.000108	0.000112
0.388	0.000166	4.91e-05		0.313	-5.41e-06	0.00011
0.388	0.000128	4.88e-05		0.313	2.42e-05	0.00011
0.389	0.000107	4.91e-05		0.313	-1.92e-05	0.00011
0.389	1.17e-05	4.86e-05		0.313	2.05e-05	0.00011
0.389	3.01e-05	4.91e-05		0.313	-3.32e-05	0.00011
0.39	-6e-05	4.86e-05		0.314	-4.75e-05	0.000109
0.39	6.01e-05	4.95e-05		0.314	6.32e-05	0.00011
0.39	-7.83e-06	4.91e-05		0.314	-5.59e-05	0.000109
0.39	-1.86e-05	4.93e-05		0.314	0.000129	0.000111
0.391	0.000116	5.03e-05		0.315	-3.64e-05	0.000108
0.391	0.000128	5.06e-05		0.315	0.000277	0.000109
0.391	8.69e-05	5.05e-05		0.315	-1.44e-05	0.000109
0.392	6.26e-05	5.04e-05		0.315	6.8e-05	0.00011
0.392	5.6e-05	5.06e-05		0.315	1.15e-05	0.000108
0.392	5.74e-05	5.08e-05		0.316	0.000173	0.000108
0.392	4.48e-05	5.07e-05		0.316	-5.61e-05	0.000109
0.393	0.000141	5.19e-05		0.316	0.000115	0.000109
0.393	0.000165	5.23e-05		0.316	5.08e-06	0.000107
0.393	7.52e-05	5.19e-05		0.317	9.69e-05	0.000109
0.393	2.41e-05	5.18e-05		0.317	6.65e-05	0.000108
0.394	8.69e-05	5.21e-05		0.317	0.000176	0.00011
0.394	0.00013	5.27e-05		0.317	0.000122	0.000108
0.394	7.31e-05	5.26e-05		0.317	8.33e-05	0.000108
0.395	7.91e-05	5.29e-05		0.318	0.000164	0.000108
0.395	2.22e-05	5.28e-05		0.318	4.21e-06	0.000108
0.395	4.55e-05	5.32e-05		0.318	0.000117	0.000109
0.395	0.000123	5.5e-05		0.318	4.92e-05	0.000108
0.396	3e-05	5.67e-05		0.319	0.000133	0.000108
0.396	3.85e-05	5.94e-05		0.319	0.000176	0.000109
0.396	-5.88e-05	6.06e-05		0.319	7.61e-06	0.000109
0.396	4.28e-05	6.3e-05		0.319	-6.31e-05	0.000107
0.397	4.91e-06	6.43e-05		0.319	5.93e-05	0.000108
0.397	3.85e-05	6.66e-05		0.32	-5.86e-05	0.000109
0.397	-9.06e-05	6.82e-05		0.32	0.000193	0.000109
0.398	-3.54e-05	7.01e-05		0.32	4.91e-06	0.000107
0.398	8.38e-05	7.28e-05		0.32	0.000134	0.000109
0.398	-0.000105	7.37e-05		0.321	-9.94e-05	0.000108
0.398	0.00011	7.84e-05		0.321	-8.43e-06	0.000109
0.399	4.07e-05	8.04e-05		0.321	0.000161	0.000108
0.399	-6.42e-05	8.18e-05		0.321	-9.49e-05	0.000108
0.399	-0.0001	8.43e-05		0.321	-8.43e-07	0.000108
0.399	6.44e-05	8.96e-05		0.322	-6.33e-05	0.000109
0.4	0.000292	9.6e-05		0.322	5.4e-05	0.000108
0.4	0.000257	9.67e-05		0.322	0.000245	0.000107
0.4	-0.000137	8.78e-05		0.322	0.00012	0.000108
0.401	-2.77e-06	8.46e-05		0.323	0.000166	0.00011
0.401	0.000103	8.43e-05		0.323	-0.000183	0.000107
0.401	1.61e-05	8.21e-05		0.323	-7.59e-05	0.000107
0.401	-7.21e-05	7.98e-05		0.323	0.000114	0.000108
0.402	3.02e-05	8.01e-05		0.323	6.49e-05	0.000109
0.402	9.3e-05	8.04e-05		0.324	0.000268	0.000108
0.402	0.000201	8.27e-05		0.324	-4.28e-05	0.000107
0.403	-6.26e-05	8.11e-05		0.324	0.000159	0.000109
0.403	9.25e-05	8.26e-05		0.324	7.55e-05	0.000108
0.403	0.000143	8.37e-05		0.325	6.06e-05	0.000108
0.403	-2.9e-05	8.17e-05		0.325	-1.41e-05	0.000107
0.404	4.7e-05	8.03e-05		0.325	0.000102	0.000107
0.404	2.92e-05	7.87e-05		0.325	-1.05e-05	0.000108
0.404	5.16e-05	7.74e-05		0.325	0.000272	0.000109
0.404	7.56e-05	7.66e-05		0.326	5.9e-05	0.000107
0.405	6.26e-05	7.46e-05		0.326	0.000223	0.000108
0.405	0.000114	7.41e-05		0.326	0.000334	0.000108
0.405	3.12e-05	7.4e-05		0.326	-3.06e-05	0.00011
0.406	1.03e-05	7.52e-05		0.327	-9.35e-05	0.000107
0.406	-3.96e-05	7.67e-05		0.327	0.000269	0.000107
0.406	-0.000101	7.85e-05		0.327	3.1e-05	0.000108
0.406	-7.36e-05	8.18e-05		0.327	-6.59e-05	0.000108
0.407	-0.000205	8.28e-05		0.327	-2.45e-05	0.000107
0.407	3.16e-05	8.83e-05		0.328	0.000145	0.000108
0.407	7.33e-05	9.19e-05		0.328	7.05e-05	0.000107
				0.328	0.000196	0.000109
				0.328	5.17e-05	0.000107
				0.329	3.51e-05	0.000108
				0.329	0.000119	0.000107
				0.329	0.000157	0.000108
				0.329	1.76e-05	0.000109
				0.329	-6.46e-05	0.000107
				0.33	-0.0003	0.000107
				0.33	0.000141	0.000108
				0.33	7.96e-05	0.000108
				0.33	4.76e-05	0.000107
				0.331	4.42e-05	0.000107
				0.331	0.000236	0.000108
				0.331	6.02e-05	0.000108
				0.331	3.89e-05	0.000107
				0.331	4.59e-05	0.000108
				0.332	-0.000184	0.000107
				0.332	0.00042	0.000109
				0.332	-5.89e-05	0.000107
				0.332	-0.000149	0.000107
				0.333	1.64e-05	0.000107
				0.333	-1.17e-05	0.000109
				0.333	0.000157	0.000108
				0.333	-6.62e-05	0.000106
				0.333	0.000139	0.000107
				0.334	2.85e-05	0.000108
				0.334	0.000172	0.000108
				0.334	6.98e-05	0.000106
				0.334	7.3e-05	0.000107
				0.335	8.25e-05	0.000108
				0.335	4.93e-06	0.000107
				0.335	-3.28e-05	0.000106
				0.335	0.000131	0.000108
				0.335	0.000176	0.000107
				0.336	0.000252	0.000108
				0.336	9.82e-05	0.000106
				0.336	0.000111	0.000106
				0.336	0.000112	0.000107
				0.337	0.000134	0.000107
				0.337	9.86e-05	0.000106
				0.337	-6.4e-05	0.000106
				0.337	8.47e-06	0.000107
				0.337	-8.37e-06	0.000108
				0.338	-0.000124	0.000105
				0.338	0.000178	0.000106
				0.338	0.000103	0.000107
				0.338	0.000251	0.000107
				0.339	1.83e-05	0.000107
				0.339	-5.82e-05	0.000106
				0.339	0.000229	0.000107
				0.339	0.000113	0.000107
				0.339	0.000124	0.000107
				0.34	0.000142	0.000106
				0.34	-0.000108	0.000106
				0.34	0.000123	0.000107
				0.34	-4.57e-05	0.000107
				0.341	7.85e-06	0.000106
				0.341	0.000273	0.000106
				0.341	0.000292	0.000107
				0.341	0.000106	0.000108
				0.341	-7.13e-05	0.000105
				0.342	6.35e-05	0.000106
				0.342	0.000235	0.000107
				0.342	2.46e-05	0.000108
				0.342	0.000251	0.000106
				0.343	0.000174	0.000106
				0.343	0.00028	0.000107
				0.343	1.83e-05	0.000107
				0.343	-0.000137	0.000106
				0.343	-6.17e-05	0.000107
				0.344	6.11e-05	0.000106
				0.344	0.000136	0.000107
				0.344	3.75e-05	0.000107
				0.344	0.000147	0.000106
				0.345	-1.6e-05	0.000106
				0.345	0.000112	0.000107
				0.345	0.000139	0.000107
				0.345	1.66e-05	0.000106
				0.345	9.81e-05	0.000106
				0.346	4.17e-05	0.000107
				0.346	0.000124	0.000107
				0.346	0.000304	0.000106
				0.346	-5.22e-05	0.000106
				0.347	6.45e-05	0.000106
				0.347	5.22e-05	0.000108
				0.347	-3.27e-05	0.000106
				0.347	0.00015	0.000107
				0.347	5.06e-05	0.000106
				0.348	0.000118	0.000108
				0.348	0.000197	0.000106
				0.348	1.3e-05	0.000106
				0.348	0.000165	0.000106
				0.349	0.000189	0.000107
				0.349	-4.16e-05	0.000107
				0.349	0.00018	0.000106
				0.349	-0.000108	0.000106
				0.349	0.00017	0.000107
				0.35	-7.57e-05	0.000106
				0.35	5.79e-05	0.000106
				0.35	0.000207	0.000107
				0.35	-6.65e-05	0.000106
				0.351	-0.000272	0.000106
				0.351	0.000161	0.000106
				0.351	1.59e-05	0.000106
				0.351	4.39e-05	0.000106
				0.351	0.000268	0.000109
				0.352	0.000109	0.000106
				0.352	0.000229	0.000106
				0.352	-6.27e-05	0.000107
				0.352	8.7e-05	0.000108
				0.352	0.00017	0.000106
				0.353	0.000227	0.000106
				0.353	8.4e-05	0.000106
				0.353	0.000171	0.000107
				0.353	0.000197	0.000106
				0.354	-5.29e-06	0.000106
				0.354	-1.29e-05	0.000106
				0.354	2.95e-05	0.000106
				0.354	9.72e-06	0.000107
				0.354	3.51e-05	0.000106
				0.355	1.22e-05	0.000106
				0.355	3.75e-05	0.000107
				0.355	1.8e-05	0.000107
				0.355	1.68e-06	0.000106
				0.356	0.000182	0.000106
				0.356	0.000158	0.000107
				0.356	0.000206	0.000107
				0.356	-0.000176	0.000105
				0.356	4.64e-05	0.000106
				0.357	0.000151	0.000106
				0.357	-1.04e-06	0.000107
				0.357	0.000117	0.000106
				0.357	-1.51e-05	0.000106
				0.358	4.87e-05	0.000106
				0.358	-6.52e-07	0.000107
				0.358	0.000213	0.000107
				0.358	0.000117	0.000106
				0.358	0.000149	0.000106
				0.359	0.00016	0.000107
				0.359	-0.000162	0.000107
				0.359	0.000276	0.000106
				0.359	-8.13e-05	0.000106
				0.36	-3.45e-06	0.000106
				0.36	0.000138	0.000108
				0.36	0.000141	0.000105
				0.36	0.000119	0.000107
				0.36	6.98e-05	0.000106
				0.361	-4.95e-05	0.000107
				0.361	0.000151	0.000106
				0.361	-2.18e-05	0.000106
				0.361	0.000215	0.000107
				0.362	6.67e-05	0.000107
				0.362	0.000135	0.000106
				0.362	8.23e-05	0.000106
				0.362	0.000171	0.000106
				0.362	0.000237	0.000108
				0.363	0.000198	0.000105
				0.363	4.43e-05	0.000106
				0.363	0.000146	0.000106
				0.363	0.000129	0.000108
				0.364	0.000189	0.00011
				0.364	0.000191	0.000111
				0.364	-0.000145	0.000112
				0.364	6.8e-05	0.000112
				0.364	5.9e-05	0.000113
				0.365	0.000146	0.000115
				0.365	0.00015	0.000115
				0.365	2.16e-05	0.000116
				0.365	0.000136	0.000116
				0.366	-9.56e-05	0.000117
				0.366	0.000245	0.000117
				0.366	-3.35e-05	0.000118
				0.366	8.18e-05	0.000119
				0.366	5.72e-05	0.000119
				0.367	-1.87e-06	0.000119
				0.367	1.71e-05	0.00012
				0.367	4e-05	0.00012
				0.367	-9.93e-05	0.000121
				0.368	0.000185	0.000122
				0.368	-6.19e-05	0.000122
				0.368	0.000111	0.000123
				0.368	0.000197	0.000122
				0.368	-5.71e-05	0.00012
				0.369	0.000107	0.000117
				0.369	0.000135	0.000118
				0.369	8.21e-06	0.000117
				0.369	-2.29e-05	0.000115
				0.37	7.27e-06	0.000115
